# Supplementary material for: A descriptive study of random forest algorithm for predicting COVID-19 patients outcome
Source: PeerJ. 2020 Sep 9;8:e9945. doi: 10.7717/peerj.9945 (PMC7486830; doi:10.7717/peerj.9945)
Supplement: Supplemental Information 3 [file peerj-08-9945-s003.csv]

ID	gender	age	contact history	comorbidities	Nucleic acid detection	cough	fever £¨¡æ)	fatigue	anorexia	dyspnea	malgia	diarrhea	white blood cells£¨¡Á10^9/L£©	lymphocytes£¨¡Á10^9/L£©	neutrophils¡Á10^9/L	NLR	monocytes£¨¡Á10^9/L£©	LMR	neutrophils £¨%£©	lymphocytes£¨%£©	monocytes£¨%£©	all T-lymphocytes%	all T-lymphocytes£¨cells/ul£©	CD4%	CD4 cells/ul	CD8	CD8 cells/ul	Th/Ts 1.12	CD45	CRP	ALT	AST	CREA	TCHOL	TG	LDH	CK	CKMB	PCT	TnI	Myo	BNP	CEA	CFR21-1	NSE	AFP	APTT	PT	INR
1	female	72	Yes	no	positive	Yes	37.6	No	No	No	No	No	5.07	0.95	2.57	2.705263158	0.42588	2.230675308	0.663	0.246	0.084	0.9163	833.04	0.4754	432.18	0.4226	384.21	1.12	909.17	4.9	19	26	66	3.19	0.89	225	281	N	0.04		22	120					35.2	14	1.08
2	female	87	No	hypertension£¬cardiovascular disease and macrovascular disease	positive	Yes	38	Yes	Yes	No	Yes	No	6.21	1.04	4.53	4.355769231	0.47196	2.203576574	0.729	0.168	0.076	0.7435	517.51	0.5516	383.93	0.1899	132.15	2.91	696.09	23.89	13	24	45	3.6	1.86	300	153	2	0.04	0.03	24	3509	3.89			0.61	32	12.3	1
3	female	69	No	Immunological disease	positive	No	38.7	Yes	Yes	No	Yes	Yes	3.42	0.78	2.33	2.987179487	0.28044	2.781343603	0.683	0.227	0.082	0.7844	460.66	0.5513	323.8	0.2042	119.92	2.7	587.3	0.08	8	8	52	4.29	2.14	171	17.2	N	0.04		20						37.3	14.3	1.16
4	male	49	Yes	no	positive	Yes	39	Yes	Yes	Yes	Yes	No	4.2	0.5	3.63	7.26	0.0462	10.82251082	0.865	0.119	0.011									1.07	31	15	75	3.87	1.3	186	24	1.1	0.04	0.03	34.2	20					33.4	13.9	1.13
7	male	32	No	no	positive	Yes	39.2	Yes	Yes	Yes	Yes	No	5.98	1.41	4.15	2.943262411	0.40664	3.467440488	0.693	0.235	0.068	0.6093	695.33	0.3266	372.69	0.3012	343.8	1.08	1141.25	26.92	47	58	74	2.97	1.68	386	183.8	1.2	0.06	0.03	35	20					45.9	13.1	1.07
10	male	55	No	no	positive	Yes	39.2	No	No	No	No	No	2.5	1.01	1.22	1.207920792	0.2525	4	0.487	0.405	0.101	0.567	274.25	0.2884	139.51	0.2619	126.67	1.1	483.72	25.47	26	33	73	2.98	0.86	288	308	N	0.04		24	20	14.04	4.31	1.87	0.61	37.3	12.1	0.98
11	male	78	No	diabetes	positive	Yes	38.5	No	No	No	Yes	Yes	4.71	1.25	3.17	2.536	0.2826	4.423213022	0.672	0.265	0.06	0.5398	734.2	0.3653	496.95	18.13	246.65	2.01	1360.22	26.3	8	23	65	4.13	1.35	225	27	1	0.05	0.03	31.9	390	6.4	6.96	16.89		39.5	14.5	1.12
12	male	38	No	no	positive	Yes	39.5	No	No	No	No	No	16.02	0.53	14.96	28.22641509	0.51264	1.03386392	0.934	0.033	0.032	0.5351	226.43	0.2603	110.13	0.2616	110.7	0.99	423.16	104.5	57	44	76	4.6	1.86	353	132	1	0.1	0.03	18.2	46	2.08	3.78	17.04		33.7	12.4	1.01
13	female	57	No	cardiovascular disease and macrovascular disease	positive	Yes	37.6	No	No	Yes	No	No	5.51	1.01	3.87	3.831683168	0.57304	1.762529666	0.703	0.183	0.104	0.6847	551.8	0.3441	277.31	0.3262	262.88	1.05	805.9	24.7	11	21	48	4.53	1.91	351	38	N	0.04		30	65					32.6	13.1	1.01
14	female	57	No	hypertension	positive	Yes	38.1	No	Yes	No	No	No	3.72	0.65	2.78	4.276923077	0.27156	2.393577847	0.746	0.174	0.073	0.8362	382.18	0.6198	283.3	0.2138	97.72	2.9	457.07	55.33	19	23	55	4.33	1.56	318	43.2	N	0.04		27	20					32.3	12.7	1.03
15	female	66	No	gastric disease	positive	Yes	38	Yes	No	No	Yes	No	6.23	2.04	3.94	1.931372549	0.2492	8.186195827	0.633	0.327	0.04	0.3229	650.31	0.2548	513.08	0.0679	136.72	3.75	2013.83	65.8	56	57	57	3.24	0.69	278	68	1	0.04	0.03	22.6	30	1.42	4.51	17.32		36.3	13	1
88	male	53	No	gastric disease	positive	Yes	39.5	Yes	Yes	No	No	Yes	10.82	0.76	9.6	12.63157895	0.4328	1.756007394	0.887	0.07	0.04	0.3554	242.46	0.2178	148.62	0.1311	89.44	1.66	682.26	10.36	54	54	84	4.61	2.38	887	1178	24.6	0.06	0.38	240	845	6.17	7.04	35.62		35.5	16.3	1.27
17	female	54	No	hypertension,gastric disease	positive	Yes	38.3	No	No	No	Yes	No	9.88	1.28	7.93	6.1953125	0.66196	1.93365158	0.802	0.13	0.067	0.5127	246.15	0.2894	138.96	0.2268	108.9	1.28	480.11	26.73	16	22	54	5.88	3.41	206	36.4	0.1	0.04	0.03	9.4	15	5.53	5.17	7.28		29.7	11.6	0.94
18	male	68	No	gastric disease	positive	Yes	38.7	No	No	No	No	No	4.15	0.63	3.1	4.920634921	0.41085	1.533406353	0.744	0.153	0.099									21.12	57	43	77	3.97	1.24	226	24	N	0.04		11.3		0.6	3.07	11.68	0.61	36.9	13.7	1.12
19	male	51	Yes	no	positive	Yes	39	No	No	Yes	No	No	6.5	0.83	5.37	6.469879518	0.273	3.04029304	0.828	0.127	0.042	0.2772	112.61	0.1658	67.35	11.04	44.83	1.5	406.23	93.49	13	15	86	4.08	0.94	240	65.8	1		0.05	37.4		1.1		7.18	0.97	37.4	12.2	0.99
20	female	62	No	cardiovascular disease and macrovascular disease	positive	No	39	No	No	Yes	No	No	8	0.21	7.47	35.57142857	0.312	0.673076923	0.934	0.026	0.039	0.6379	80.77	0.4355	55.12	0.2004	25.38	2.17	126.81	62.22	49	68	64	4.73	1.51	337	18	1	0.16	0.03	20	73	3.46		22.38	0.61	32.3	12.2	0.99
22	male	55	No	lung disease	positive	Yes	39.1	Yes	No	Yes	Yes	No	2.54	0.45	1.89	4.2	0.18796	2.39412641	0.745	0.177	0.074	0.6907	303.18	0.3587	157.46	0.3226	141.59	1.11	438.95	80.58	15	22	66	4.66	1.47	241	34.3	1	0.4	0.03	11.6	40	2.44			1.72	42.3	13.7	1.12
23	female	39	No	no	positive	Yes	39.1	Yes	Yes	No	No	No	7.75	1.32	6.22	4.712121212	0.2015	6.550868486	0.802	0.171	0.026	0.5127	197.66	0.2749	267.3	0.2186	84.29	3.17	385.52	14.11	8	19	54	3.09	0.83	215	44.9		0.04		11		0.56	1.69	8.89	0.61	30.4	12.6	1.02
24	male	42	No	hypertension	positive	Yes	38.8	Yes	Yes	No	Yes	No	4.59	1.05	3.25	3.095238095	0.17901	5.865594101	0.708	0.228	0.039	0.6219	466.94	0.3126	180.08	0.2894	217.3	0.83	750.87	31.2	42	33	81	3.98	1.29	285	81	N	0.05		13						32.3	13.6	1.05
25	male	45	No	no	positive	No	38	Yes	Yes	Yes	Yes	No	6.2	0.5	5.39	10.78	0.3038	1.645819618	0.868	0.081	0.049	0.5206	278.8	0.2655	142.16	0.2496	133.67	1.06	535.53	86.35	163	83	83	3.94	1.38	258	32	1	0.04	0.03	5.7	57	1.33			0.61	31.9	13	1.06
26	female	66	No	no	positive	Yes	38	Yes	Yes	Yes	No	No	9.5	0.59	8.7	14.74576271	0.19	3.105263158	0.916	0.062	0.02	0.4446	170.93	0.2229	85.69	0.2183	83.93	1.02	384.49	17.37	23	22	47	4.73	1.81	241	141.3	3.2	0.04	0.03	26.2	687	1.73	2.78		1.73	25.7	11.7	0.95
27	female	70	No	hypertension diabetes	positive	No	38	Yes	No	Yes	No	No	7.33	0.35	6.91	19.74285714	0.06597	5.305441868	0.942	0.048	0.009	0.3243	86.69	0.1548	41.41	0.1716	45.89	0.9	267.41	100.62	12	20	92	3.33	1.1	321	56.6	2.3	0.1	0.03	28.8	3366	14.43	8.71	16.18		32.6	13.5	1.1
28	male	67	No	hypertension	positive	Yes	39.6	Yes	Yes	Yes	Yes	No	2.02	0.3	1.57	5.233333333	0.0505	5.940594059	0.816	0.158	0.025	0.429	177.93	0.3341	140.21	0.092	38.63	3.63	419.72	30.98	13	24	68	3.84	0.74	247	179.7	3.8	0.71	0.03	32.3	23					43.9	13.4	1.09
29	male	49	No	hypertension	positive	Yes	38.5	Yes	No	Yes	No	No	9.65	0.26	9.2	35.38461538	0.1737	1.496833621	0.953	0.027	0.018	0.5932	99.49	0.3523	59.09	0.2164	36.3	1.63	167.73	101.52	22	19	64	5.36	1.44	351	62.9	1	0.04	0.03	16.2	15	1.69			0.61	39.7	14.3	1.16
30	male	73	No	hypertension	positive	Yes	39	No	No	Yes	No	No	6.69	0.42	5.99	14.26190476	0.27429	1.531226075	0.895	0.063	0.041	0.5245	176.22	0.3569	119.92	0.1714	57.59	2.08	335.96	274	42	63	231	3.08	2.18	802	101	2.4	0.43	0.03	145	821					52.2	15.3	1.19
31	female	60	No	hypertension	positive	No	37.9	No	Yes	Yes	Yes	No	5.98	0.79	4.68	5.924050633	0.49634	1.591650884	0.785	0.131	0.083	0.4978	380.54	0.3759	287.3	0.1181	90.28	3.18	764.38	3.53	93	21	54	5.79	4.02	226	22.4	N	0.04		26	164	0.78		10.84	1	39.7	13	1.06
32	female	43	No	no	positive	Yes	39.5	Yes	Yes	Yes	No	No	14.72	0.61	13.7	22.45901639	0.39744	1.534822866	0.932	0.041	0.027	0.4935	114.66	0.2745	80.45	0.2035	59.64	1.35	293.12	94.75	14	12	44	4.44	1.05	167	16.9	1	0.04	0.04	15.7	15					43.2	15	1.22
33	male	55	No	lung disease	positive	Yes	36.5	No	No	Yes	No	No	10.9	0.53	10.11	19.0754717	0.2289	2.315421581	0.928	0.048	0.021	0.6649	781.99	0.5723	673.03	0.094	110.52	6.09	1176.11	97.83	13	18	73	4.46	0.95	181	76.1	N	0.04			57					38.1	14.7	1.2
34	male	76	No	hypertension diabetes,cardiovascular disease and macrovascular disease	positive	Yes	39.6	Yes	Yes	Yes	No	No	3.37	0.16	3.07	19.1875	0.13817	1.157993776	0.912	0.047	0.041	0.5431	36.46	0.3579	24.02	0.1711	11.49	2.09	67.12	30.1	40	42	82	3.43	1.63	483	115	1.2	0.06	0.1	28	625					34.7	15.7	1.22
35	male	62	No	gastric disease	positive	Yes	38	Yes	Yes	No	No	No	7.22	0.76	6.04	7.947368421	0.38988	1.949317739	0.837	0.105	0.054	0.2953	210.9	0.141	100.74	0.1495	106.77	0.94	714.2	14	16	22	77	4.11	1.56	308	262	2	0.04	0.03	42.9	126	2.03	5.43	16.79		30.2	12.8	1.04
36	male	68	No	hypertension	positive	No	38.9	No	Yes	Yes	Yes	No	6.92	0.57	6.15	10.78947368	0.18684	3.0507386	0.889	0.083	0.027	0.4901	157.58	0.1442	46.36	0.3243	104.27	0.44	321.51	31.55	161	32	71	5.17	1.15	488	152.7	4	0.13	0.03	48.9						33	15.9	1.24
37	female	63	No	no	positive	Yes	39.2	Yes	Yes	Yes	Yes	No	2.03	0.83	1.04	1.253012048	0.13804	6.012749928	0.511	0.415	0.068	0.7114	550.2	0.527	407.61	0.1824	141.08	2.89	773.41	29.93	17	25	68	3.82	1.65	245		1	0.04	0.03	31.8	380					34.1	12.4	1.01
38	female	62	No	no	positive	Yes	39	No	Yes	Yes	Yes	Yes	5	1.27	3.55	2.795275591	0.165	7.696969697	0.709	0.255	0.033									8.1	32	21	57	4.11	2.62	245	44.9	N			29.4		3.99	4.91			33	14.6	1.19
39	male	77	No	hypertension	positive	Yes	37.8	Yes	Yes	Yes	Yes	No	7.68	0.75	6.47	8.626666667	0.45312	1.655190678	0.842	0.098	0.059	0.7067	93	0.477	62.78	0.2367	31.16	2.01	131.6	2.78	59	21	110	4.6	2.45	709	153.4	3.9	0.27	3.8	354	2265	5.74	5.96			43.1	15.8	1.23
40	female	80	No	hypertension,lung disease,brain disease	positive	No	39	Yes	Yes	Yes	Yes	No	12.17	0.46	11.58	25.17391304	0.10953	4.199762622	0.951	0.038	0.009	0.3547	105.02	0.2232	66.09	0.1269	37.57	1.76	296.05	84.23	13	19	47	4.21	1.67	320	90	2.5	0.05	0.03	36.2	1504	4.13			0.61	34	14.3	1.16
41	female	63	No	gastric disease	positive	Yes	38	Yes	Yes	Yes	Yes	Yes	15.79	0.6	14.47	24.11666667	0.6316	0.949968334	0.916	0.038	0.04	0.6308	333.27	0.3674	194.11	0.2265	119.65	1.62	528.33	35.1	14	16	38	3.89	1.25	554	24	1	0.04	0.11	76.6	216	0.61	42.12	19.3		27	15.9	1.24
42	female	60	No	lung disease, hypertension	positive	Yes	36.4	Yes	Yes	Yes	Yes	No	3.75	0.89	2.67	3	0.18	4.944444444	0.712	0.238	0.048	0.5536	357.64	0.2869	185.3	0.2685	173.46	1.07	645.99	20.61	32	40	65	3.37	2.17	452	137	5.6	0.05	0.03	42.4	857	7.81	7.7		1.48	33.6	13	1.06
43	male	49	No	no	positive	Yes	36.5	Yes	Yes	No	No	No	6.11	1.22	4.06	3.327868852	0.71487	1.706603998	0.663	0.199	0.117									45.38	21	19	70	3.49	1.19	243		1	0.04	0.03	14.8	15	1.95	1.61			34.1	16.4	1.34
44	male	60	No	lung disease	positive	Yes	38.1	No	Yes	Yes	Yes	No	8.16	0.88	6.91	7.852272727	0.35904	2.450980392	0.847	0.108	0.044	0.6551	367.78	0.4204	236	0.2732	153.34	1.54	561.37	35.96	37	50	89	4.95	1.45	492		5	0.04	0.03	132	15	1.67	7.32		0.61	35.5	11.6	0.93
45	female	63	No	hepatitis B	positive	No	39.3	No	No	Yes	No	No	9.91	0.51	9.28	18.19607843	0.08919	5.718129835	0.937	0.051	0.009	0.5422	152.49	0.2306	64.87	0.3133	88.11	0.74	281	90.03	14	20	49	3.93	1.23	317	54	1	0.05	0.03	10.8	1184	1.23			0.61	32.2	13.5	1.1
46	female	71	No	no	positive	Yes	38.6	Yes	Yes	Yes	No	Yes	13.76	0.53	12.7	23.96226415	0.49536	1.069928941	0.923	0.038	0.036	0.4523	295.45	0.3548	231.8	0.0981	64.08	3.62	653.26	28.15	25	22	83	4.53	2.35	573		1.3	0.04	0.03	47.5	3997	6.54	14.32		0.61	32	11.8	0.96
47	female	70	No	hypertension diabetes	positive	Yes	39.3	Yes	Yes	Yes	No	No	6.66	0.35	6.02	17.2	0.27306	1.281769574	0.905	0.052	0.041	0.5055	286.14	34.96	197.9	0.1522	86.16	2.3	566.01	23.94	43	31	54	5.39	1.83	462	59.7	2.2	0.04	0.03	27.2	882	11.32	14.93		1.65	28.3	11.6	0.94
48	female	44	No	no	positive	No	38	Yes	Yes	No	No	No	3.63	0.6	2.82	4.7	0.21417	2.801512817	0.775	0.165	0.059	0.6717	177.06	0.2963	78.1	0.362	95.41	0.82	263.59	82.8	15	10	59	3.58	4.37	277	62	1	0.04	0.04	46.4	134					42.8	14.2	1.1
49	male	66	No	hypertension	positive	Yes	38	No	Yes	No	Yes	No	7.94	0.91	6.57	7.21978022	0.37318	2.438501527	0.828	0.121	0.047	0.6554	461.4	0.0744	53.16	0.5586	399.32	0.13	714.86	5.23	76	38	58	3.61	1.98	425	74.7	1.5	0.04	0.03	33.7	1024	2.01	7.55		2.15	39	13.1	1.08
50	female	73	No	tumor	positive	No	39.5	Yes	No	No	No	No	3.32	0.4	2.83	7.075	0.07304	5.47645126	0.852	0.121	0.022	0.3094	84.32	0.1794	48.89	0.1127	30.72	1.59	272.53	59.2	36	74	50	4.11	1.3	582	228	4.4	0.04	0.03	54.5	1213					35.3	13.4	1.03
51	female	33	No	no	positive	Yes	36.5	No	No	No	No	No	5.21	2.14	2.56	1.196261682	0.40117	5.334396889	0.491	0.41	0.077	0.8157	1601.04	0.4624	9.7.50	0.3164	621.02	1.46	1962.77	0.1	8	13	46	3.71	1.15	144	61.4	1	0.04	0.03	9.3	15	1.39			0.61	38.5	13.8	1.08
52	male	54	No	hepatitis B	positive	Yes	38.6	Yes	No	Yes	No	No	3.82	1.26	2.2	1.746031746	0.35144	3.58524926	0.577	0.329	0.092	0.6199	449.02	0.1627	117.81	0.4656	3.3721	0.35	724	35.08	24	33	84	3.24	1.21	327		1	0.04	0.03	22.2						38.6	14.4	1.17
53	male	80	No	diabetes hypertension,cardiovascular disease and macrovascular disease	positive	Yes	38	Yes	Yes	Yes	No	No	3.17	0.45	2.46	5.466666667	0.26311	1.710311277	0.775	0.141	0.083	0.3675	132.54	0.1886	68.04	0.1643	59.27	1.15	360.08	74	41	44	99	3.55	1.15	342	411	4.6	0.04	0.03	189	970					41.5	15.4	1.19
54	female	63	No	tumor	positive	Yes	38.3	Yes	No	Yes	No	No	10.74	1.74	8.54	4.908045977	0.51552	3.375232775	0.795	0.162	0.048	0.6247	452.7	0.41	297.09	0.2139	155.04	1.92	724.67	103.91	32	33	54	4.48	1.49	253	107.3	N	0.04		25	17	1.07			1.27	45.9	13.1	1.06
55	male	31	No	no	positive	No	38	No	Yes	No	No	No	5.03	1.62	2.99	1.845679012	0.41246	3.927653591	0.594	0.322	0.082	0.7759	956.74	0.2241	276.38	0.5051	622.91	0.44	1233.12	21.18	10	12	78	3.37	1.04	187	63	1	0.04	0.03	12.1	15	0.94			0.61	34.2	13.3	1.08
56	female	50	No	hypertension,lung disease,brain disease	positive	Yes		No	No	No	No	No	7.56	1.89	5.18	2.740740741	0.42336	4.464285714	0.685	0.25	0.056	0.7805	660.4	0.3385	286.45	0.3905	330.4	0.87	846.17	2.57	8	12	52	2.9	2.09	152	48.2	1	0.04	0.03	13.2	27	1.15	1.74			37.1	12.4	0.99
57	female	48	No	hypertension	positive	No	38.3	Yes	Yes	No	No	No	4.44	0.73	3.43	4.698630137	0.27084	2.695318269	0.773	0.164	0.061	0.8112	829.55	0.5611	573.79	0.2417	247.14	2.32	1022.57	37.38	20	17	73	4.48	1.83	182	26.9	0.4	0.04	0	6	15					32.2	14.5	1.12
58	female	55	No	hypertension,cardiovascular disease and macrovascular disease	positive	No	39	No	No	Yes	No	No	8.88	0.3	8.43	28.1	0.12432	2.413127413	0.95	0.034	0.014	0.4005	109.77	0.1891	51.84	0.207	56.75	0.91	274.1	33.35	20	16	44	4.28	1.93	305	24	1	0.04	0.03	14.3	304	1.48			0.61	25.6	11.6	0.91
59	male	39	No	no	positive	Yes	38.8	No	No	No	No	No	6.16	0.45	5.55	12.33333333	0.1232	3.652597403	0.901	0.073	0.02	0.3244	121.12	0.18	67.21	0.14	52.28	1.29	373.41	55.33	33	17	91	4.87	1.37	314	24.2	1	0.04	0.03	16.3	149	1.55	3.49			36.4	12.1	0.96
60	male	70	No	no	positive	Yes	39	No	No	Yes	No	No	7.59	0.8	6.55	8.1875	0.24288	3.293807642	0.862	0.106	0.032									97.15	43	68	71	3.3	1.16	566	380	3.7	0.55	0	55.8	83	7.32			0.61	45.4	12.3	0.98
61	male	80	No	hypertension	positive	No	38.5	Yes	No	Yes	Yes	Yes	7.94	0.2	7.34	36.7	0.38112	0.524769102	0.925	0.025	0.048	0.6224	82.09	0.4488	59.18	0.1791	23.62	2.51	131.88	27.96	9	15	60	4.16	1.7	286	60	1.1	0.04	0.01	109.2	1282	7.99			3.44	32.8	13	1.05
62	female	53	No	lung disease	positive	Yes	38.5	No	No	No	Yes	No	7.76	2.11	5.2	2.464454976	0.40352	5.228984933	0.668	0.272	0.052	0.5918	1124	0.2882	547	0.2811	533.98	1.03	1899.53	3.96	13	17	74	4.77	1.82	196	67.8	1	0.04	0.03	21.1	15					31.9	12.3	0.98
63	female	36	No	no	positive	Yes	36.5	No	No	No	No	No	9.88	0.55	8.95	16.27272727	0.33592	1.637294594	0.906	0.056	0.034	0.525	164.72	0.218	68.39	0.2861	89.77	0.76	313.76	46.42	13	10	49	4.86	2.16	233	24.2	1.1	0.04	0.03	18	15					30.1	12.9	1.04
65	male	57	No	lung disease, diabetes	positive	Yes	36.5	Yes	Yes	No	No	No	8.86	0.74	7.74	10.45945946	0.36326	2.037108407	0.873	0.084	0.041	0.5263	282.12	0.2591	138.91	0.1937	103.8	1.34	536	44.4	52	45	64	3.98	1.25	367	45.1	1	0.04	0.03	12.3	66	6.64	4.62		0.61	30.8	12.4	0.94
66	female	53	No	no	positive	No	38.5	Yes	Yes	No	No	No	4.21	0.74	3.29	4.445945946	0.17261	4.287121256	0.783	0.175	0.041	0.772	337.84	0.5079	222.28	0.2522	110.35	2.01	437.61	41.55	25	25	57	3.27	2.7	322	44.7	1	0.04	0.03	18.2	681	1.77			1.38	36.6	12.7	0.97
67	female	58	No	diabetes	positive	Yes	38.6	Yes	Yes	Yes	No	No	3.77	0.84	2.77	3.297619048	0.14703	5.713119771	0.736	0.222	0.039	0.4541	292	0.2873	185	0.1605	103.43	1.79	644.22	51.79	40	52	51	2.61	1.12	398	113.8	1.3	0.11	0.03	17.7	51	4.66	8.75		0.91	36.3	14.3	1.13
68	female	82	No	hypertension ,brain disease	positive	No	36.5	No	No	Yes	Yes	No	8.24	0.98	6.66	6.795918367	0.56856	1.723652737	0.809	0.118	0.069	0.4841	357.87	0.3071	227	0.181	133.83	1.7	739.2	49.94	39	37	73	5.34	1.58	245	21.2	1.5	0.04	0.03	31	626	1.65	4.44			41.3	12.3	0.93
69	female	50	No	no	positive	Yes	40	No	No	No	Yes	No	12.6	1.3	10.69	8.223076923	0.5544	2.344877345	0.849	0.103	0.044	0.5253	429.56	0.3112	254.49	0.1888	154.35	1.65	817.69	87.53	26	28	53	4.68	1.49	416	62.2	2.1	0.04	0.03	19.8	66	2.08	4.69			40	12.7	0.97
70	female	57	No	no	positive	Yes	38	Yes	Yes	No	No	No	6.22	0.39	5.48	14.05128205	0.33588	1.161128975	0.881	0.063	0.054	0.6096	178.17	0.2739	80.06	0.2925	85.51	0.94	292.3	14.85	48	22	65	4.49	1.94	199	24	1	0.04	0.03	10.8	187	1.74	3.77			30.6	12.1	0.91
71	male	64	No	no	positive	Yes	38.1	No	No	No	No	No	6.4	0.92	4.93	5.358695652	0.4288	2.145522388	0.771	0.144	0.067	0.583	489.87	0.3836	322.37	0.1912	160.67	2.01	840.27	16.92	58	31	74	3.67	2.83	245	87.8	1	0.05	0.03	32.9	64	2.46	2.68		4.16	38.3	14.8	1.18
72	male	69	No	no	positive	No	38	Yes	Yes	No	Yes	No	4.18	0.47	3.41	7.255319149	0.26334	1.784764943	0.818	0.111	0.063	0.6657	196.38	0.5251	154.9	0.1273	37.56	4.12	295.01	61.84	33	51	60	3.38	1.18	355	141.8	1.6	0.04	0.03	78.6	547	3.31	6.07		0.61	39.9	13.7	1.07
73	male	80	No	cardiovascular disease and macrovascular disease,ÄÔ¹£ËÀ kidney disease	positive	Yes	39	Yes	Yes	Yes	Yes	No	9.52	5.03	4.02	0.799204771	0.40936	12.28747313	0.422	0.529	0.043	0.2237	578.43	0.1131	292.55	0.1075	278.09	1.05	2586.24	47.62	30	45	91	2.49	1.57	451	298	7.9	0.04	0.03	125	1134	8.62	6.61		0.61	69.9	41.2	4.33
74	female	74	No	hypertension,kidney disease	positive	Yes	36.5	Yes	Yes	Yes	Yes	No	6.7	0.86	4.99	5.802325581	0.7772	1.106536284	0.744	0.129	0.116	0.5736	415.86	0.3867	280.34	0.1971	142.89	1.96	725.04	48.58	12	21	164	4.65	1.66	316	52.2	2.4	0.04	0.04	90.8	232	3.15			0.86	31	13.2	1.02
75	male	62	No	no	positive	No	37.5	Yes	No	No	Yes	No	8.05	0.41	7.34	17.90243902	0.24955	1.642957323	0.912	0.051	0.031	0.438	132.49	0.3229	97.65	0.1086	32.94	2.96	302	84.14	104	41	70	4.69	1.24	382	41.4	1.7	0.04	0	38.1	151	9.63	3.52		1.63	28.3	13.7	1.07
76	male	27	No	no	positive	No	37.4	Yes	Yes	No	No	No	4.38	1.53	2.56	1.673202614	0.28032	5.458047945	0.584	0.349	0.064	0.7963	828.32	0.3763	391.36	0.4066	422.96	0.93	1040.16	39.76	18	25	94	3.97	1.11	305	167	1	0.05	0.03	15	20	2.03	3.51	12.14		28.3	12.4	1.01
77	female	68	Yes	no	positive	Yes	39	Yes	Yes	Yes	No	Yes	3.68	0.63	2.76	4.380952381	0.27968	2.252574371	0.75	0.172	0.076	0.7589	362.1	0.5049	240.9	0.2421	115.5	2.09	477.15	88.88	19	27	75	2.27	1.24	338	148.8	1.4	0.04	0.03	55	671	2.31		18.6	1.9	41.4	12.3	1
78	male	71	Yes	hypertension diabetes,cardiovascular disease and macrovascular disease	positive	No	39.6	Yes	Yes	Yes	Yes	Yes	3.7	0.6	2.8	4.666666667	0.2886	2.079002079	0.758	0.162	0.078	0.3495	159.63	0.206	94.07	0.1339	61.15	1.54	456.7	101.44	29	44	81	2.05	0.95	337	259	1.1	0.12	0.03	83	264	4.79	5.92	16.48		43.9	12.6	1.02
79	female	68	No	hypertension diabetes cardiovascular disease and macrovascular disease,lung disease,tumor	positive	Yes	38.2	Yes	Yes	Yes	No	No	16.84	0.59	15.78	26.74576271	0.45468	1.297615906	0.937	0.035	0.027	0.5649	487.4	0.3256	280.91	0.2491	214.89	1.31	862.75	36.87	34	41	69	3	2.03	430	26	4.1	0.04	0.03	50.3	1278	15.15	7.85		0.61	33.9	11.5	0.92
80	male	45	No	kidney disease, gastric disease	positive	Yes	39	Yes	Yes	Yes	No	No	2.72	0.63	1.89	3	0.204	3.088235294	0.692	0.2312	0.075	0.3954	176.48	0.1642	73.3	0.18	80.33	0.91	446.31	40.85	38	55	268	2.93	1.27	356	153.8		0.04		27	368	1.96	3.73		0.61	33.4	12.5	1
81	female	57	No	hypertension£¬cardiovascular disease and macrovascular disease	positive	Yes	37.4	Yes	No	Yes	No	No	10.92	0.79	9.94	12.58227848	0.18564	4.255548373	0.91	0.072	0.017									38.72	27	26	68	6.52	2.09	376		1.2	0.04	0.1	33						24.6	12.4	0.99
82	female	57	No	cardiovascular disease and macrovascular disease, brain disease	positive	Yes	37.5	Yes	Yes	Yes	No	No	2.67	0.82	1.71	2.085365854	0.12282	6.676437062	0.642	0.307	0.046	0.7234	380.41	0.3278	172.61	0.3843	202.36	0.85	526.57	3.22	6	16	57	4.81	1.83	183	35.7	1	0.04	0.03	9.5	219					34.7	12.4	1.01
83	male	72	No	diabetes	positive	Yes	38.3	Yes	Yes	Yes	No	No	11.27	0.54	9.99	18.5	0.72128	0.748669033	0.886	0.048	0.064	0.5614	164.6	0.39	114.32	0.1551	45.47	2.51	293.17	103.31	11	20	48	6.15	1.96	344	50.4	0.5	0.04	0.01	22.6	236					38.4	11.9	0.94
84	female	80	No	cardiovascular disease and macrovascular disease, hypertension	positive	No	36.5	No	No	Yes	No	No	6.42	0.61	5.52	9.049180328	0.26964	2.262275627	0.86	0.08	0.042	0.4056	225.74	16.39£¤	91.2	0.2417	134.53	0.68	556.6	94.52	10	14	64	3.13	1.07	186	28.3	1.8	0.04	0.08	35.5	2160					33.1	13.1	1.01
85	male	60	No	hypertension,cardiovascular disease and macrovascular disease	positive	No	37.5	Yes	Yes	Yes	No	No	3.98	0.54	3.27	6.055555556	0.17512	3.083599817	0.82	0.135	0.044	0.5462	173.27	0.3504	111.18	0.2077	65.89	1.69	317.26	72.03	21	20	56	3.17	1.41	288	29.1		0.13		24						39.5	13.5	1.05
86	female	56	No	no	positive	Yes	39.2	Yes	No	Yes	No	No	7.24	0.14	6.88	49.14285714	0.15928	0.878955299	0.95	0.02	0.022	0.6215	113.64	0.2073	37.91	0.349	63.81	0.59	182.86	35.88	46	41	48	4.01	1.4	371	130.6	1	0.04	0.03	23.7	273					31.9	12.3	1
87	female	67	No	hypertension£¬brain disease	positive	No	38.9	Yes	Yes	Yes	No	No	3.78	1.05	2.4	2.285714286	0.25326	4.145936982	0.633	0.278	0.067	0.5192	316.36	0.3943	240.25	0.1209	73.67	3.26	609.26	16.58	35	41	45	3.05	1.4	426	158.1		0.04		30						30.5	12.4	1.01
88	male	62	No	hypertension	positive	No	39	Yes	Yes	Yes	No	No	9.61	0.7	8.04	11.48571429	0.85529	0.818435852	0.836	0.073	0.089	0.3575	125.65	0.2371	83.33	0.1172	41.17	2.02	351.43	104.84	30	29	64	7.06	5.06	294	85.9		0.04		25						44.2	12.8	1.04
89	male	80	No	lung disease	positive	Yes	39.7	No	Yes	Yes	No	No	12.89	0.36	12.01	33.36111111	0.48982	0.734963864	0.933	0.028	0.038	0.529	97.1	0.4156	76.3	0.1209	22.2	3.44	183.57	103.76	14	31	94	3.5	1.04	328	56.1	1.4	0.03	0.17	100	2230					32.5	14.3	1.16
90	female	70	No	diabetes	positive	Yes	38.6	Yes	Yes	Yes	No	No	4.41	0.44	3.82	8.681818182	0.14112	3.117913832	0.865	0.101	0.032	0.5644	189.71	0.3133	105.31	0.2085	70.09	1.5	336.12	46.51	19	16	63	4.92	1.22	295	28.2		0.04		23						34.6	13	1.06
91	male	49	No	no	positive	Yes	39.3	Yes	No	No	No	No	5.79	1.09	4.36	4	0.31266	3.486215058	0.754	0.188	0.054	0.7027	508.09	0.4035	291.76	0.2697	194.97	1.5	723.04	103.61	58	44	97	3.09	1.43	275	24	1	0.08	0.03	11.7	15					43.6	21.4	1.75
92	female	51	No	no	positive	Yes	38.9	Yes	Yes	Yes	Yes	No	2.64	0.98	1.37	1.397959184	0.28248	3.469272161	0.52	0.371	0.107	0.6256	795.8	0.4366	555.41	0.2098	266.95	2.08	1272.13	17.94	51	42	53	3.99	1.44	245	55.5	1	0.04	0.03	16.3	15	2.85		15.64	0.61	34.6	12.6	1.02
93	female	39	No	no	positive	Yes	38.5	No	Yes	No	No	No	3.34	1.05	2.16	2.057142857	0.12692	8.272927829	0.645	0.315	0.038	0.8677	1308.28	0.5276	795.5	0.2869	432.59	1.84	1507.78	1.23	9	13	52	3.83	1.61	170	34.6		0.04		19						32.8	12.2	0.99
94	male	53	No	brain disease , diabetes	positive	No	38.4	No	No	No	No	Yes	3.5	0.74	2.42	3.27027027	0.189	3.915343915	0.692	0.21	0.054	0.5455	347.04	45.02	286.41	0.0939	59.73	4.8	636.17	25.9	24	49	65	2.81	0.92	827	98	7.1	0.31	0.05	70	452					37.8	22.5	1.78
95	female	84	No	hypertension,cardiovascular disease and macrovascular disease	positive	Yes	39	Yes	Yes	No	No	No	6.45	0.63	5.56	8.825396825	0.26445	2.382302893	0.864	0.097	0.041	0.7267	704.07	0.3978	385.41	0.3231	313.06	1.23	968.9	103.16	71	72	63	3.39	1.08	403	94.1	1.9	0.1	0.03	26.9	5819					34.4	12.8	0.98
96	male	49	No	diabetes,	positive	Yes	38.9	No	No	Yes	No	No	6.45	0.67	0.0552	0.08238806	0.47085	1.422958479	0.857	0.104	0.073	0.6512	183.36	0.332	93.48	0.3132	88.18	1.06	281.58	64.73	21	26	66	3.07	1.29	399	71.5	1.1	0.17	0.03	18.3						33.3	12.5	1.02
97	male	49	No	no	positive	Yes	38	Yes	No	Yes	Yes	No	5.73	0.85	4.5	5.294117647	0.31515	2.697128352	0.787	0.148	0.055	0.7969	326.67	0.4242	173.87	0.2667	109.32	1.59	409.91	4.42	21	11	51	3.69	1.07	173	79.8		0.04		18						27	14.1	1.15
98	male	71	No	hypertension	positive	Yes	38	Yes	No	Yes	Yes	No	13.96	1.37	11.67	8.518248175	87.948	0.015577387	0.836	0.098	6.3	0.3811	307.12	0.3067	247.15	0.0671	54.08	4.57	805.93	46.82	65	61	66	4.9	2.28	719	63.2	8.1	0.31	0.03	103	409					30.3	13.2	1.07
99	female	46	No	tumor, gastric disease	positive	Yes	40	Yes	Yes	No	Yes	No	8.37	0.88	7.09	8.056818182	0.39339	2.236965861	0.847	0.105	0.047									42.11	16	30	63	3.5	1.5	282	177	2	0.04	0.1	32.2						33.1	12.9	0.99
100	male	84	No	endocrine system disease	positive	No	37.8	Yes	Yes	No	Yes	No	11.63	0.22	11.11	50.5	0.30238	0.727561347	0.955	0.019	0.026	0.2781	49.15	0.2138	37.78	0.0611	10.8	3.5	176.7	128.9	15	65	119	3.69	0.62	245	348	5.1	3.59	0.03	124	648					46.2	14.4	1.11
101	female	69	No	hypertension,cardiovascular disease and macrovascular disease	positive	Yes	37.8	Yes	Yes	Yes	No	No	4.32	0.81	3.12	3.851851852	0.37584	2.155172414	0.722	0.188	0.087	0.3668	140.04	0.1899	72.51	0.1932	73.76	0.98	381.75	99.84	61	99	103	4.35	1.69	659	114.3	1.4	0.08	0.1	273	1057					41.4	14.4	1.17
102	female	57	No	no	positive	No	37.8	No	No	Yes	No	No	3.98	0.51	3.28	6.431372549	0.18308	2.785667468	0.823	0.129	0.046	0.5401	99.76	0.3616	66.79	0.2004	37.01	1.8	184.71	100.53	20	20	148	4.06	1.36	121	24		0.04		14	55					31.5	13.9	1.13
103	female	50	No	diabetes	positive	Yes	37.7	Yes	Yes	No	No	Yes	3.89	1.2	2.35	1.958333333	0.33065	3.629215182	0.602	0.309	0.085	0.7056	524.13	0.4299	319	0.2719	202	1.58	742.82	103	11	63	43	5.83	2.41	271	24.4	1	0.04	0.03	8.7						32.1	11.4	0.86
104	male	66	No	hypertension,lung disease,brain disease	positive	Yes	38	No	No	No	Yes	No	5.29	1.33	3.45	2.593984962	0.49726	2.674657121	0.652	0.251	0.094	0.7074	439	0.2905	180.56	0.3045	189.25	0.95	621.51	17.66	10	17	86	3.17	1.59	162	26	1	0.04	0.03	14						26.2	12.5	1.02
105	male	42	No	no	positive	Yes	39	No	No	No	No	No	1.49	0.73	0.64	0.876712329	0.12218	5.974791292	0.433	0.484	0.082									37.82	22	37	74	5.51	1.48	370	272.7				28						36.4	14	1.14
106	male	48	No	no	positive	Yes	38.4	No	No	No	No	No	6.91	0.74	5.87	7.932432432	0.2764	2.677279305	0.85	0.107	0.04									35.24	45	54	104	4.43	2.16	534	130	3.1	0.2	0.03	104						30.2	12.8	1.04
107	male	46	No	diabetes	positive	Yes	38.9	No	No	Yes	No	No	3.38	0.63	2.31	3.666666667	0.43264	1.456176036	0.684	0.186	0.128	0.67	266.49	0.2825	112.35	0.335	133.25	0.84	397.77	38.09	116	43	56	6.07	2.15	517	256.7	0.9	0.04	0	26						32.9	12.5	1.02
108	male	60	No	hypertension	positive	Yes	38	No	No	No	Yes	No	3.23	1.32	2.08	1.575757576	0.10982	12.01966855	0.59	0.373	0.034	0.5881	479.98	0.3544	289.28	0.2253	183.9	1.57	816.18	64.44	29	39	77	4.16	1.15	302	99.5	N	0.06		20.8						48.5	11.4	0.93
109	male	75	No	diabetes	positive	No	38.5	No	No	No	No	Yes	5.61	0.46	4.69	10.19565217	0.46002	0.999956524	0.835	0.082	0.082	0.7149	270.57	0.3507	132.74	0.3303	125.02	1.06	378.46	24.41	21	20	64	3.35	1.54	252	73.3	0.9	0.04	0.01							31	13.5	1.1
110	male	72	No	hypertension	positive	No	38	Yes	Yes	No	No	No	6.07	1.3	4.16	3.2	0.4856	2.677100494	0.707	0.221	0.08	0.3259	323.6	0.2103	208.83	0.1136	112.86	1.85	993.07	56	56	39	69	4.25	1.26	344	52.5	N	0.16								35.3	15	1.22
111	male	55	No	lung disease	positive	Yes	39.1	Yes	Yes	Yes	No	No	3.19	0.64	2.28	3.5625	0.27115	2.360317168	0.714	0.2	0.085	0.69	303	0.3587	157.46	0.3223	141.59	1.11	438.95	80.58	15	22	66	4.66	1.47	241	34.3	1	0.16	0.03	11.6		2.44			1.72	42.3	13.7	1.12
112	female	64	No	tumor	positive	Yes	39	No	No	No	No	No	4.46	0.77	3.33	4.324675325	0.3568	2.158071749	0.745	0.173	0.08									17.77	10	17	54	4.77	1.5	196			0.04		20						33.1	11.3	0.92
113	male	74	No	hypertension diabetes	positive	Yes	38	Yes	Yes	Yes	Yes	No	9.15	0.64	8.25	12.890625	0.24705	2.590568711	0.902	0.07	0.027	73.75	295.82	0.175	70.19	0.5559	222.97	0.31	401.11	126.1	49	59	80	1.26	0.95	371	141	N	0.07								47.1	17	1.33
114	female	62	No	tumor	positive	No	38.9	Yes	Yes	Yes	No	No	4.44	0.36	3.87	10.75	0.1998	1.801801802	0.873	0.08	0.045	0.468	180.27	0.3214	123.81	0.1392	53.61	2.31	385.16	21	42	45	55	4.47	1.14	316	27.6	N	0.52								32.9	11.8	0.9
115	male	68	No	hypertension diabetes,cardiovascular disease and macrovascular disease	positive	Yes	38.8	Yes	Yes	Yes	No	No	5.6	0.37	4.95	13.37837838	0.2744	1.348396501	0.884	0.066	0.049	0.6884	185.82	0.2762	74.56	0.4207	113.56	0.66	269.93	154.4	151	65	71	3.58	1.12	705	162	1	0.3	0.1	36						40.7	15.2	1.18
116	male	81	No	hypertension diabetes	positive	Yes	36.5	Yes	No	No	No	No	4.18	1.41	2.34	1.659574468	0.418	3.373205742	0.561	0.337	0.1	0.6704	335.07	0.2723	136.11	0.3951	197.47	0.69	499.8	26.2	25	52	87	3.79	0.75	450	608	4.9	0.18	0.01	68.8						44	11.3	0.86
117	male	51	No	no	positive	Yes	37.8	No	No	No	No	No	4.67	1.59	2.54	1.597484277	0.50436	3.152510112	0.543	0.34	0.108	0.7202	759.41	0.4435	467.61	0.2706	285.3	1.64	1024.45	15.49	61	54	92	4.42	1.91	260	37.3	1.9	0.04	0.03	15		1.24			1.41	22.4	11.5	0.9
119	female	66	No	hypertension	positive	Yes	38	No	No	No	No	No	8.63	0.47	7.63	16.23404255	0.50054	0.938985895	0.885	0.054	0.058	64.48	315.61	0.4671	228.61	0.1777	86.99	2.63	489.43	129	87	74	75	3.68	0.94	341	33	N	0.06			1338					38.8	17.7	1.38
120	female	50	No	no	positive	Yes	38.5	No	No	No	No	No	3.44	0.67	2.68	4	0.21672	3.091546696	0.78	0.194	0.063	0.6392	272.82	0.3348	142.88	0.3012	128.55	1.11	426.8	6.02	12	19	55	3.89	1.06	244	83.7	N					1.51		16.16	1.53	36.9	11.8	0.96
121	female	48	No	no	positive	Yes	38	Yes	No	No	Yes	No	4.36	1.02	3.06	3	0.27032	3.773305712	0.701	0.234	0.062	0.5027	195.98	0.1876	73.16	0.3094	120.61	0.61	389.88	11.05	15	15	54	3.97	0.99	131	46.3	N	0.04		29.6						39	13.4	1.09
122	male	65	No	hypertension	positive	Yes	37.5	No	No	Yes	No	Yes	10.41	0.65	9.51	14.63076923	0.23943	2.714780938	0.913	0.063	0.023	0.4151	148.89	0.2181	78.22	0.1909	68.48	1.14	358.7	105.25	48	39	110	5.26	1.69	709	87.3	N	0.13		40						29.7	14.2	1.16
123	male	53	No	no	positive	Yes	38	No	No	Yes	No	Yes	20.05	0.61	19.01	31.16393443	0.401	1.521197007	0.947	0.031	0.02	0.2444	84.36	14.18	48.93	0.1058	36.52	1.34	345.09	222.4	21	17	6.46	4.73	2.97	195	24	1	0.23	0.03	20.3						36.5	15.5	1.2
124	female	60	No	no	positive	Yes	39	No	No	No	No	Yes	3.69	1.25	2.02	1.616	0.4059	3.07957625	0.548	0.34	0.11	0.6132	350.7	0.439	250.83	0.1589	90.78	2.76	571.35	27.84	177	108	59	4.99	1.58	271	35.2	1		0.03	10.1	185					30.5	11.4	0.93
125	male	68	No	no	positive	Yes	38	Yes	Yes	Yes	Yes	No	8.26	0.85	6.9	8.117647059	0.50386	1.686976541	0.835	0.103	0.061	0.6355	336.68	0.3887	205.9	0.2237	118.53	1.74	529.78	78.58	18	11	86	5.3	3	233	59	N	0.04			206					30.6	13.4	1.11
126	male	56	No	no	positive	Yes	38.2	No	No	Yes	No	No	3.35	0.59	2.64	4.474576271	0.11055	5.336951606	0.788	0.176	0.033	0.6014	285.51	0.1659	78.77	0.4087	194.01	0.41	474.7	0.3416	31	35	89	3.65	1.63	272	174.4		0.04			732					38.6	13.1	1.08
127	male	81	Yes	hypertension diabetes	positive	Yes	39.4	Yes	Yes	No			19.83	0.56	18.8	33.57142857	0.45609	1.227827841	0.948	0.028	0.023	0.4322	75.13	0.3187	55.39	0.1099	19.1	2.9	173.81	154.1	23	27	144	4.9	1.88	375	211	4.4	0.9	0.04	191	857					28.2	13.7	1.07
128	male	76	No	cardiovascular disease and macrovascular disease	positive	No	38	No	No	No			7.82	0.65	6.64	10.21538462	0.51612	1.259397039	0.85	0.083	0.066	60.86	151.57	35.29	87.9	24.66	61.42	1.43	249.05	71.1	50	42	152	4.5	0.95	341	48	0	0.08	0.03	27.8	43					27	13	1.05
129	female	55	No	lung disease ,cardiovascular disease and macrovascular disease	positive	Yes	38.5	Yes	Yes	Yes			3	0.72	1.91	2.652777778	0.354	2.033898305	0.635	0.241	0.118	0.5501	198.86	0.2604	94.15	0.258	93.29	1.01	361.53	30.4	32	48	57	3.79	1.53	441	116	1	0.04	0.03	29.1	387					30.3	17.2	1.34
130	male	56	No	hypertension	positive	Yes	38.7	No	No	No			4.82	1.05	3.28	3.123809524	0.4579	2.293077091	0.682	0.218	0.095	0.7292	423	0.4352	252.86	0.2462	143.05	1.77	581.04	87.18	20	33	86	3.33	2.29	450	139.1	15.6	0.04	0.03	33.1	77					26	11.6	0.87
131	female	70	No	no	positive	Yes	38.9	Yes	Yes	Yes			6.6	0.6	5.67	9.45	0.3234	1.85528757	0.859	0.091	0.049	0.5061	295.28	0.3209	187.22	0.2012	117	1.59	583	101.69	21	13	50	5.48	3.22	231	76.8	N	0.08		29						37	12.8	1.03
132	female	51	No	diabetes	positive	No	39.4	Yes	Yes	Yes			3.15	0.45	2.46	5.466666667	0.23625	1.904761905	0.781	0.143	0.075	0.582	243	0.2312	96.81	0.3508	146.88	0.66	418.7	21.3	23	17	46	4.39	1.8	206	35.3	N	0.04		29.5						29.6	12.4	1.01
133	female	53	Yes	hypertension	positive	Yes	39.3	No	No	Yes			11.75	0.91	10.28	11.2967033	0.5405	1.683626272	0.875	0.077	0.046	0.3582	237	0.1788	118.4	0.1826	120.89	0.98	662.22	47.66	32	43	57	4.9	1.75	597	100.7	12.1	0.05	0.05	38	109					37.5	11.7	0.87
[truncated: 11 more columns]
