# Supplementary material for: A descriptive study of random forest algorithm for predicting COVID-19 patients outcome
Source: PeerJ. 2020 Sep 9;8:e9945. doi: 10.7717/peerj.9945 (PMC7486830; doi:10.7717/peerj.9945)
Supplement: Supplemental Information 4 [file peerj-08-9945-s004.csv]

ID	gender	age	dyspnea	Neu	NLR	PCT	LMR	CD4	CD8	Th/Ts	CD45	LDH	CK	Myo	D-Dimer	Oxigenation	class
1	0	72	0	2.57	2.705263158	0.04	2.230675308	432.18	384.21	1.12	909.17	225	281	22	0.29	433	survival
2	0	87	0	4.53	4.355769231	0.04	2.203576574	383.93	132.15	2.91	696.09	300	153	24	3.57	476	survival
3	0	69	0	2.33	2.987179487	0.04	2.781343603	323.8	119.92	2.7	587.3	171	17.2	20	0.15	466	survival
4	1	49	1	3.63	7.26	0.04	10.82251082					186	24	34.2	0.16	314	survival
7	1	32	1	4.15	2.943262411	0.06	3.467440488	372.69	343.8	1.08	1141.25	386	183.8	35	0.17	385	survival
10	1	55	0	1.22	1.207920792	0.04	4	139.51	126.67	1.1	483.72	288	308	24	0.2	352	survival
11	1	78	0	3.17	2.536	0.05	4.423213022	496.95	246.65	2.01	1360.22	225	27	31.9	0.34	217	survival
12	1	38	0	14.96	28.22641509	0.1	1.03386392	110.13	110.7	0.99	423.16	353	132	18.2	0.13	405	survival
13	0	57	1	3.87	3.831683168	0.04	1.762529666	277.31	262.88	1.05	805.9	351	38	30	0.56	262	survival
14	0	57	0	2.78	4.276923077	0.04	2.393577847	283.3	97.72	2.9	457.07	318	43.2	27	0.21	379	survival
15	0	66	0	3.94	1.931372549	0.04	8.186195827	513.08	136.72	3.75	2013.83	278	68	22.6	0.27	252	survival
17	0	54	0	7.93	6.1953125	0.06	1.93365158	138.96	108.9	1.28	480.11	206	36.4	9.4	0.27	240	survival
18	1	68	0	3.1	4.920634921	0.04	1.533406353					226	24	11.3		218	survival
19	1	51	1	5.37	6.469879518	0.04	3.04029304	67.35	44.83	1.5	406.23	240	65.8	37.4	0.16	289	survival
20	0	62	1	7.47	35.57142857		0.673076923	55.12	25.38	2.17	126.81	337	18	20	0.5	168	death
22	1	55	1	1.89	4.2	0.16	2.39412641	157.46	141.59	1.11	438.95	241	34.3	11.6		365	survival
23	0	39	0	6.22	4.712121212	0.4	6.550868486	267.3	84.29	3.17	385.52	215	44.9	11	0.11	366	survival
24	1	42	0	3.25	3.095238095	0.04	5.865594101	180.08	217.3	0.83	750.87	285	81	13	0.34	310	survival
25	1	45	1	5.39	10.78	0.05	1.645819618	142.16	133.67	1.06	535.53	258	32	5.7	0.03	227	survival
26	0	66	1	8.7	14.74576271	0.04	3.105263158	85.69	83.93	1.02	384.49	241	141.3	26.2	0.09	500	survival
27	0	70	1	6.91	19.74285714	0.04	5.305441868	41.41	45.89	0.9	267.41	321	56.6	28.8	1.29	154	survival
28	1	67	1	1.57	5.233333333	0.1	5.940594059	140.21	38.63	3.63	419.72	247	179.7	32.3	0.12	500	survival
29	1	49	1	9.2	35.38461538	0.71	1.496833621	59.09	36.3	1.63	167.73	351	62.9	16.2	0.26	164	survival
31	0	60	1	4.68	5.924050633	0.04	1.591650884	287.3	90.28	3.18	764.38	226	22.4	26	0.32	79	survival
32	0	43	1	13.7	22.45901639	0.04	1.534822866	80.45	59.64	1.35	293.12	167	16.9	15.7	0.15	544	survival
33	1	55	1	10.11	19.0754717	0.04	2.315421581	673.03	110.52	6.09	1176.11	181	76.1		0.47	357	survival
34	1	76	1	3.07	19.1875	0.04	1.157993776	24.02	11.49	2.09	67.12	483	115	28	0.62	140	death
35	1	62	0	6.04	7.947368421	0.06	1.949317739	100.74	106.77	0.94	714.2	308	262	42.9	0.68	142	survival
36	1	68	1	6.15	10.78947368	0.04	3.0507386	46.36	104.27	0.44	321.51	488	152.7	48.9	9.79	217	death
37	0	63	1	1.04	1.253012048	0.13	6.012749928	407.61	141.08	2.89	773.41	245		31.8	0.2	164	survival
38	0	62	1	3.55	2.795275591	0.04	7.696969697					245	44.9	29.4	0.36	433	survival
39	1	77	1	6.47	8.626666667		1.655190678	62.78	31.16	2.01	131.6	709	153.4	354	0.63	217	death
40	0	80	1	11.58	25.17391304	0.27	4.199762622	66.09	37.57	1.76	296.05	320	90	36.2	0.4	60	survival
41	0	63	1	14.47	24.11666667	0.05	0.949968334	194.11	119.65	1.62	528.33	554	24	76.6	19.8	203	survival
42	0	60	1	2.67	3	0.04	4.944444444	185.3	173.46	1.07	645.99	452	137	42.4	0.39	85	survival
43	1	49	0	4.06	3.327868852	0.05	1.706603998					243		14.8	0.14	286	survival
44	1	60	1	6.91	7.852272727	0.04	2.450980392	236	153.34	1.54	561.37	492		132	0.24	657	survival
45	0	63	1	9.28	18.19607843	0.04	5.718129835	64.87	88.11	0.74	281	317	54	10.8	0.46	142	survival
46	0	71	1	12.7	23.96226415	0.05	1.069928941	231.8	64.08	3.62	653.26	573		47.5	5.14	188	death
47	0	70	1	6.02	17.2	0.04	1.281769574	197.9	86.16	2.3	566.01	462	59.7	27.2	7.49	60	survival
48	0	44	0	2.82	4.7	0.04	2.801512817	78.1	95.41	0.82	263.59	277	62	46.4	0.46	224	survival
49	1	66	0	6.57	7.21978022	0.04	2.438501527	53.16	399.32	0.13	714.86	425	74.7	33.7	0.49	141	survival
50	0	73	0	2.83	7.075	0.04	5.47645126	48.89	30.72	1.59	272.53	582	228	54.5	0.95	139	survival
51	0	33	0	2.56	1.196261682	0.04	5.334396889	9.7.50	621.02	1.46	1962.77	144	61.4	9.3	0.13	107.4	survival
52	1	54	1	2.2	1.746031746	0.04	3.58524926	117.81	3.3721	0.35	724	327		22.2	0.7	457	survival
53	1	80	1	2.46	5.466666667	0.04	1.710311277	68.04	59.27	1.15	360.08	342	411	189	0.95	395	death
54	0	63	1	8.54	4.908045977	0.04	3.375232775	297.09	155.04	1.92	724.67	253	107.3	25	0.49	142	survival
55	1	31	0	2.99	1.845679012	0.04	3.927653591	276.38	622.91	0.44	1233.12	187	63	12.1	0.05	331	survival
58	0	55	1	8.43	28.1	0.04	2.413127413	51.84	56.75	0.91	274.1	305	24	14.3	0.61	338	survival
60	1	70	1	6.55	8.1875	0.04	3.293807642					566	380	55.8	0.46	437	death
61	1	80	1	7.34	36.7	0.55	0.524769102	59.18	23.62	2.51	131.88	286	60	109.2	0.73		death
62	0	53	0	5.2	2.464454976	0.04	5.228984933	547	533.98	1.03	1899.53	196	67.8	21.1	0.11	470	survival
63	0	36	0	8.95	16.27272727	0.04	1.637294594	68.39	89.77	0.76	313.76	233	24.2	18	0.22	341	survival
65	1	57	0	7.74	10.45945946	0.04	2.037108407	138.91	103.8	1.34	536	367	45.1	12.3	0.12	66	survival
66	0	53	0	3.29	4.445945946	0.04	4.287121256	222.28	110.35	2.01	437.61	322	44.7	18.2	0.58	83	survival
67	0	58	1	2.77	3.297619048	0.04	5.713119771	185	103.43	1.79	644.22	398	113.8	17.7	0.4	462	survival
68	0	82	1	6.66	6.795918367	0.11	1.723652737	227	133.83	1.7	739.2	245	21.2	31	1.34	375	survival
70	0	57	0	5.48	14.05128205	0.04	1.161128975	80.06	85.51	0.94	292.3	199	24	10.8	1.33	262	survival
71	1	64	0	4.93	5.358695652	0.04	2.145522388	322.37	160.67	2.01	840.27	245	87.8	32.9	0.25	385	survival
72	1	69	0	3.41	7.255319149	0.05	1.784764943	154.9	37.56	4.12	295.01	355	141.8	78.6	0.43	227	survival
73	1	80	1	4.02	0.799204771	0.04	12.28747313	292.55	278.09	1.05	2586.24	451	298	125	0.43	248	survival
74	0	74	1	4.99	5.802325581	0.04	1.106536284	280.34	142.89	1.96	725.04	316	52.2	90.8	7.3	234	survival
75	1	62	0	7.34	17.90243902	0.04	1.642957323	97.65	32.94	2.96	302	382	41.4	38.1	3.33	210	survival
76	1	27	0	2.56	1.673202614	0.04	5.458047945	391.36	422.96	0.93	1040.16	305	167	15	0.16	314	survival
77	0	68	1	2.76	4.380952381	0.05	2.252574371	240.9	115.5	2.09	477.15	338	148.8	55	0.39	233	death
78	1	71	1	2.8	4.666666667	0.04	2.079002079	94.07	61.15	1.54	456.7	337	259	83	0.5	258	death
79	0	68	1	15.78	26.74576271	0.12	1.297615906	280.91	214.89	1.31	862.75	430	26	50.3	0.49	597	survival
80	1	45	1	1.89	3	0.04	3.088235294	73.3	80.33	0.91	446.31	356	153.8	27	0.42	207	survival
81	0	57	1	9.94	12.58227848	0.04	4.255548373					376		33	3.64	234	survival
82	0	57	1	1.71	2.085365854	0.04	6.676437062	172.61	202.36	0.85	526.57	183	35.7	9.5	0.18	179	survival
83	1	72	1	9.99	18.5	0.04	0.748669033	114.32	45.47	2.51	293.17	344	50.4	22.6	0.22	194	death
84	0	80	1	5.52	9.049180328	0.04	2.262275627	91.2	134.53	0.68	556.6	186	28.3	35.5	0.84	55	survival
85	1	60	1	3.27	6.055555556	0.04	3.083599817	111.18	65.89	1.69	317.26	288	29.1	24	1.82	212	survival
86	0	56	1	6.88	49.14285714	0.13	0.878955299	37.91	63.81	0.59	182.86	371	130.6	23.7	0.54	146	survival
87	0	67	1	2.4	2.285714286	0.04	4.145936982	240.25	73.67	3.26	609.26	426	158.1	30	0.05	330	survival
88	1	62	1	8.04	11.48571429	0.04	0.818435852	83.33	41.17	2.02	351.43	294	85.9	25	0.24	143	survival
88	1	53	0	9.6	12.63157895	0.04	1.756007394	148.62	89.44	1.66	682.26	887	1178	240	0.89	262	survival
89	1	80	1	12.01	33.36111111	0.03	0.734963864	76.3	22.2	3.44	183.57	328	56.1	100	1.12	160	death
90	0	70	1	3.82	8.681818182	0.04	3.117913832	105.31	70.09	1.5	336.12	295	28.2	23	1.16	153	survival
91	1	49	0	4.36	4	0.08	3.486215058	291.76	194.97	1.5	723.04	275	24	11.7	0.08	309	survival
92	0	51	1	1.37	1.397959184	0.04	3.469272161	555.41	266.95	2.08	1272.13	245	55.5	16.3	0.27	171	survival
93	0	39	0	2.16	2.057142857	0.04	8.272927829	795.5	432.59	1.84	1507.78	170	34.6	19	0.26	182	survival
94	1	53	0	2.42	3.27027027	0.31	3.915343915	286.41	59.73	4.8	636.17	827	98	70	17.8	123	death
95	0	84	0	5.56	8.825396825	0.1	2.382302893	385.41	313.06	1.23	968.9	403	94.1	26.9	6.86	107	survival
96	1	49	1	0.0552	0.08238806	0.17	1.422958479	93.48	88.18	1.06	281.58	399	71.5	18.3	0.36	407	survival
97	1	49	1	4.5	5.294117647	0.04	2.697128352	173.87	109.32	1.59	409.91	173	79.8	18	1.56	448	survival
98	1	71	1	11.67	8.518248175	0.31	0.015577387	247.15	54.08	4.57	805.93	719	63.2	103	6.41	343	death
99	0	46	0	7.09	8.056818182	0.04	2.236965861					282	177	32.2	1.37	139	survival
101	0	69	1	3.12	3.851851852	0.08	2.155172414	72.51	73.76	0.98	381.75	659	114.3	273	2.59	49	death
102	0	57	1	3.28	6.431372549	0.04	2.785667468	66.79	37.01	1.8	184.71	121	24	14	1.73	175	survival
103	0	50	0	2.35	1.958333333	0.04	3.629215182	319	202	1.58	742.82	271	24.4	8.7	1.16	278	survival
104	1	66	0	3.45	2.593984962	0.04	2.674657121	180.56	189.25	0.95	621.51	162	26	14	0.29	120	survival
105	1	42	0	0.64	0.876712329		5.974791292					370	272.7	28	0.27	559	survival
106	1	48	0	5.87	7.932432432	0.2	2.677279305					534	130	104	0.5	264	survival
108	1	60	0	2.08	1.575757576	0.06	12.01966855	289.28	183.9	1.57	816.18	302	99.5	26	0.29	100	survival
109	1	75	0	4.69	10.19565217	0.04	0.999956524	132.74	125.02	1.06	378.46	252	73.3	20.8	0.39	144	survival
110	1	72	0	4.16	3.2	0.16	2.677100494	208.83	112.86	1.85	993.07	344	52.5		2.54	310	survival
111	1	55	1	2.28	3.5625	0.16	2.360317168	157.46	141.59	1.11	438.95	241	34.3	11.6		245	survival
112	0	64	0	3.33	4.324675325	0.04	2.158071749					196		20	0.18	805	survival
113	1	74	1	8.25	12.890625	0.07	2.590568711	70.19	222.97	0.31	401.11	371	141		0.67	176	survival
114	0	62	1	3.87	10.75	0.52	1.801801802	123.81	53.61	2.31	385.16	316	27.6		0.71	109	survival
115	1	68	1	4.95	13.37837838	0.3	1.348396501	74.56	113.56	0.66	269.93	705	162	36	12.3	358	survival
116	1	81	0	2.34	1.659574468	0.18	3.373205742	136.11	197.47	0.69	499.8	450	608	68.8	0.2	120	survival
117	1	51	0	2.54	1.597484277	0.04	3.152510112	467.61	285.3	1.64	1024.45	260	37.3	15	0.2	171	survival
119	0	66	0	7.63	16.23404255	0.06	0.938985895	228.61	86.99	2.63	489.43	341	33		0.52	445	survival
120	0	50	0	2.68	4		3.091546696	142.88	128.55	1.11	426.8	244	83.7		0.16	424	survival
121	0	48	0	3.06	3	0.04	3.773305712	73.16	120.61	0.61	389.88	131	46.3	29.6	0.18	168	survival
122	1	65	1	9.51	14.63076923	0.13	2.714780938	78.22	68.48	1.14	358.7	709	87.3	40	0.36	307	survival
123	1	53	1	19.01	31.16393443	0.23	1.521197007	48.93	36.52	1.34	345.09	195	24	20.3	0.56	100	survival
124	0	60	0	2.02	1.616		3.07957625	250.83	90.78	2.76	571.35	271	35.2	10.1	0.22	131	survival
125	1	68	1	6.9	8.117647059	0.04	1.686976541	205.9	118.53	1.74	529.78	233	59		1.07	527	survival
126	1	56	1	2.64	4.474576271	0.04	5.336951606	78.77	194.01	0.41	474.7	272	174.4		0.09	170	survival
127	1	81	0	18.8	33.57142857	0.9	1.227827841	55.39	19.1	2.9	173.81	375	211	191	60.14	400	death
128	1	76	0	6.64	10.21538462	0.08	1.259397039	87.9	61.42	1.43	249.05	341	48	27.8	14.92	291	survival
129	0	55	1	1.91	2.652777778	0.04	2.033898305	94.15	93.29	1.01	361.53	441	116	29.1	2.09	102	survival
130	1	56	0	3.28	3.123809524	0.04	2.293077091	252.86	143.05	1.77	581.04	450	139.1	33.1	0.08	194	survival
131	0	70	1	5.67	9.45	0.08	1.85528757	187.22	117	1.59	583	231	76.8	29	0.55	357	survival
132	0	51	1	2.46	5.466666667	0.04	1.904761905	96.81	146.88	0.66	418.7	206	35.3	29.5	0.5	220	survival
133	0	53	1	10.28	11.2967033	0.05	1.683626272	118.4	120.89	0.98	662.22	597	100.7	38	1.56	269	survival
