# Supplementary material for: A descriptive study of random forest algorithm for predicting COVID-19 patients outcome
Source: PeerJ. 2020 Sep 9;8:e9945. doi: 10.7717/peerj.9945 (PMC7486830; doi:10.7717/peerj.9945)
Supplement: Supplemental Information 5 [file peerj-08-9945-s005.csv]

	normality test
	survival£¨p-value£©	death£¨p-vaule£©
	Kolmogorov-Smirnov test	Shapiro-Wilk test
age	.200*	0.094
fever	0	0.177
white blood cells	.200*	0.014
lymphocytes	0	0.346
neutrophils	.200*	0.014
NLR	0.001	0.012
monocytes	.200*	0.549
LMR	0	0.089
neutrophils%	0.094	0.082
lymphocytes	0.008	0.032
monocytes	.200*	0.69
all T-lymphocytes%	0	0.509
all T-lymphocytes	0.005	0.007
CD4#	0	0
CD4	0.009	0.002
CD8	0	0.888
CD8 cells	0	0.122
Th/Ts	0.019	0.275
CD45	0	0.275
CRP	0.083	0.493
ALT	0.011	0.33
AST	0.002	0.056
CREA	0.011	0.698
TCHOL	.200*	0.927
TG	0.024	0.564
LDH	0.092	0.003
CK	0	0.078
PCT	0	0
TnI	0	0
Myo	0	0.076
BNP	0	0.094
APTT	0.043	0.315
PT	0	0.004
INR	0	0.002
FIB	0	0.74
TT	0.058	0.001
D-Dimer	0	0
PH	0.192	0.414
PCO2	.200*	0.234
PO2	0.001	0.072
SO2	0.017	0
admission oxygenation	0.058	0.944
when p£¾0.05£¬the data satisfied normal distrubution
