# Supplementary material for: A descriptive study of random forest algorithm for predicting COVID-19 patients outcome
Source: PeerJ. 2020 Sep 9;8:e9945. doi: 10.7717/peerj.9945 (PMC7486830; doi:10.7717/peerj.9945)
Supplement: Supplemental Information 6 — The clinical variables were the best subset after the RFE selection. [file peerj-08-9945-s006.csv]

age	dyspnea	NLR	LMR	CD8	Th.Ts	CD45	LDH	CK	Myo	D.Dimer	class	death	survival	predclass
76	1	19.1875	1.157993776	11.49	2.09	67.12	483	115	28	0.62	death	0.99	0.01	death
68	1	10.78947368	3.0507386	104.27	0.44	321.51	488	152.7	48.9	9.79	death	0.982	0.018	death
77	1	8.626666667	1.655190678	31.16	2.01	131.6	709	153.4	354	0.63	death	1	0	death
71	1	23.96226415	1.069928941	64.08	3.62	653.26	573	64.5	47.5	5.14	death	0.994	0.006	death
80	1	5.466666667	1.710311277	59.27	1.15	360.08	342	411	189	0.95	death	0.998	0.002	death
80	1	36.7	0.524769102	23.62	2.51	131.88	286	60	109.2	0.73	death	0.992	0.008	death
68	1	4.380952381	2.252574371	115.5	2.09	477.15	338	148.8	55	0.39	death	0.992	0.008	death
71	1	4.666666667	2.079002079	61.15	1.54	456.7	337	259	83	0.5	death	1	0	death
80	1	33.36111111	0.734963864	22.2	3.44	183.57	328	56.1	100	1.12	death	0.996	0.004	death
71	1	8.518248175	0.015577387	54.08	4.57	805.93	719	63.2	103	6.41	death	0.978	0.022	death
69	1	3.851851852	2.155172414	73.76	0.98	381.75	659	114.3	273	2.59	death	1	0	death
81	0	33.57142857	1.227827841	19.1	2.9	173.81	375	211	191	60.14	death	0.974	0.026	death
68	1	10.78947368	3.0507386	104.27	0.44	321.51	488	152.7	48.9	9.79	death	0.982	0.018	death
71	1	23.96226415	1.069928941	64.08	3.62	653.26	573	64.5	47.5	5.14	death	0.994	0.006	death
68	1	4.380952381	2.252574371	115.5	2.09	477.15	338	148.8	55	0.39	death	0.992	0.008	death
72	1	18.5	0.748669033	45.47	2.51	293.17	344	50.4	22.6	0.22	death	0.898	0.102	death
76	1	19.1875	1.157993776	11.49	2.09	67.12	483	115	28	0.62	death	0.99	0.01	death
80	1	5.466666667	1.710311277	59.27	1.15	360.08	342	411	189	0.95	death	0.998	0.002	death
80	1	36.7	0.524769102	23.62	2.51	131.88	286	60	109.2	0.73	death	0.992	0.008	death
76	1	19.1875	1.157993776	11.49	2.09	67.12	483	115	28	0.62	death	0.99	0.01	death
68	1	10.78947368	3.0507386	104.27	0.44	321.51	488	152.7	48.9	9.79	death	0.982	0.018	death
80	1	33.36111111	0.734963864	22.2	3.44	183.57	328	56.1	100	1.12	death	0.996	0.004	death
71	1	23.96226415	1.069928941	64.08	3.62	653.26	573	64.5	47.5	5.14	death	0.994	0.006	death
72	1	18.5	0.748669033	45.47	2.51	293.17	344	50.4	22.6	0.22	death	0.898	0.102	death
80	1	5.466666667	1.710311277	59.27	1.15	360.08	342	411	189	0.95	death	0.998	0.002	death
71	1	4.666666667	2.079002079	61.15	1.54	456.7	337	259	83	0.5	death	1	0	death
80	1	5.466666667	1.710311277	59.27	1.15	360.08	342	411	189	0.95	death	0.998	0.002	death
77	1	8.626666667	1.655190678	31.16	2.01	131.6	709	153.4	354	0.63	death	1	0	death
69	1	3.851851852	2.155172414	73.76	0.98	381.75	659	114.3	273	2.59	death	1	0	death
68	1	10.78947368	3.0507386	104.27	0.44	321.51	488	152.7	48.9	9.79	death	0.982	0.018	death
69	1	3.851851852	2.155172414	73.76	0.98	381.75	659	114.3	273	2.59	death	1	0	death
71	1	4.666666667	2.079002079	61.15	1.54	456.7	337	259	83	0.5	death	1	0	death
77	1	8.626666667	1.655190678	31.16	2.01	131.6	709	153.4	354	0.63	death	1	0	death
68	1	4.380952381	2.252574371	115.5	2.09	477.15	338	148.8	55	0.39	death	0.992	0.008	death
71	1	4.666666667	2.079002079	61.15	1.54	456.7	337	259	83	0.5	death	1	0	death
80	1	36.7	0.524769102	23.62	2.51	131.88	286	60	109.2	0.73	death	0.992	0.008	death
53	0	3.27027027	3.915343915	59.73	4.8	636.17	827	98	70	17.8	death	0.978	0.022	death
69	1	3.851851852	2.155172414	73.76	0.98	381.75	659	114.3	273	2.59	death	1	0	death
76	1	19.1875	1.157993776	11.49	2.09	67.12	483	115	28	0.62	death	0.99	0.01	death
70	1	8.1875	3.293807642	109.32	1.5	483.72	566	380	55.8	0.46	death	0.978	0.022	death
68	1	4.380952381	2.252574371	115.5	2.09	477.15	338	148.8	55	0.39	death	0.992	0.008	death
69	1	3.851851852	2.155172414	73.76	0.98	381.75	659	114.3	273	2.59	death	1	0	death
69	1	3.851851852	2.155172414	73.76	0.98	381.75	659	114.3	273	2.59	death	1	0	death
53	0	3.27027027	3.915343915	59.73	4.8	636.17	827	98	70	17.8	death	0.978	0.022	death
68	1	4.380952381	2.252574371	115.5	2.09	477.15	338	148.8	55	0.39	death	0.992	0.008	death
77	1	8.626666667	1.655190678	31.16	2.01	131.6	709	153.4	354	0.63	death	1	0	death
77	1	8.626666667	1.655190678	31.16	2.01	131.6	709	153.4	354	0.63	death	1	0	death
81	0	33.57142857	1.227827841	19.1	2.9	173.81	375	211	191	60.14	death	0.974	0.026	death
81	0	33.57142857	1.227827841	19.1	2.9	173.81	375	211	191	60.14	death	0.974	0.026	death
80	1	36.7	0.524769102	23.62	2.51	131.88	286	60	109.2	0.73	death	0.992	0.008	death
80	1	5.466666667	1.710311277	59.27	1.15	360.08	342	411	189	0.95	death	0.998	0.002	death
53	0	3.27027027	3.915343915	59.73	4.8	636.17	827	98	70	17.8	death	0.978	0.022	death
68	1	4.380952381	2.252574371	115.5	2.09	477.15	338	148.8	55	0.39	death	0.992	0.008	death
71	1	4.666666667	2.079002079	61.15	1.54	456.7	337	259	83	0.5	death	1	0	death
69	1	3.851851852	2.155172414	73.76	0.98	381.75	659	114.3	273	2.59	death	1	0	death
69	1	3.851851852	2.155172414	73.76	0.98	381.75	659	114.3	273	2.59	death	1	0	death
71	1	4.666666667	2.079002079	61.15	1.54	456.7	337	259	83	0.5	death	1	0	death
69	1	3.851851852	2.155172414	73.76	0.98	381.75	659	114.3	273	2.59	death	1	0	death
62	1	35.57142857	0.673076923	25.38	2.17	126.81	337	18	20	0.5	death	0.956	0.044	death
80	1	5.466666667	1.710311277	59.27	1.15	360.08	342	411	189	0.95	death	0.998	0.002	death
68	1	10.78947368	3.0507386	104.27	0.44	321.51	488	152.7	48.9	9.79	death	0.982	0.018	death
62	1	35.57142857	0.673076923	25.38	2.17	126.81	337	18	20	0.5	death	0.956	0.044	death
68	1	4.380952381	2.252574371	115.5	2.09	477.15	338	148.8	55	0.39	death	0.992	0.008	death
76	1	19.1875	1.157993776	11.49	2.09	67.12	483	115	28	0.62	death	0.99	0.01	death
68	1	4.380952381	2.252574371	115.5	2.09	477.15	338	148.8	55	0.39	death	0.992	0.008	death
71	1	8.518248175	0.015577387	54.08	4.57	805.93	719	63.2	103	6.41	death	0.978	0.022	death
70	1	8.1875	3.293807642	109.32	1.5	483.72	566	380	55.8	0.46	death	0.978	0.022	death
69	1	3.851851852	2.155172414	73.76	0.98	381.75	659	114.3	273	2.59	death	1	0	death
81	0	33.57142857	1.227827841	19.1	2.9	173.81	375	211	191	60.14	death	0.974	0.026	death
71	1	4.666666667	2.079002079	61.15	1.54	456.7	337	259	83	0.5	death	1	0	death
53	0	3.27027027	3.915343915	59.73	4.8	636.17	827	98	70	17.8	death	0.978	0.022	death
71	1	8.518248175	0.015577387	54.08	4.57	805.93	719	63.2	103	6.41	death	0.978	0.022	death
71	1	23.96226415	1.069928941	64.08	3.62	653.26	573	64.5	47.5	5.14	death	0.994	0.006	death
80	1	33.36111111	0.734963864	22.2	3.44	183.57	328	56.1	100	1.12	death	0.996	0.004	death
62	1	35.57142857	0.673076923	25.38	2.17	126.81	337	18	20	0.5	death	0.956	0.044	death
70	1	8.1875	3.293807642	109.32	1.5	483.72	566	380	55.8	0.46	death	0.978	0.022	death
80	1	33.36111111	0.734963864	22.2	3.44	183.57	328	56.1	100	1.12	death	0.996	0.004	death
76	1	19.1875	1.157993776	11.49	2.09	67.12	483	115	28	0.62	death	0.99	0.01	death
70	1	8.1875	3.293807642	109.32	1.5	483.72	566	380	55.8	0.46	death	0.978	0.022	death
80	1	33.36111111	0.734963864	22.2	3.44	183.57	328	56.1	100	1.12	death	0.996	0.004	death
70	1	8.1875	3.293807642	109.32	1.5	483.72	566	380	55.8	0.46	death	0.978	0.022	death
69	1	3.851851852	2.155172414	73.76	0.98	381.75	659	114.3	273	2.59	death	1	0	death
71	1	4.666666667	2.079002079	61.15	1.54	456.7	337	259	83	0.5	death	1	0	death
72	0	2.705263158	2.230675308	384.21	1.12	909.17	225	281	22	0.29	survival	0.016	0.984	survival
87	0	4.355769231	2.203576574	132.15	2.91	696.09	300	153	24	3.57	survival	0.076	0.924	survival
69	0	2.987179487	2.781343603	119.92	2.7	587.3	171	17.2	20	0.15	survival	0.016	0.984	survival
32	1	2.943262411	3.467440488	343.8	1.08	1141.25	386	183.8	35	0.17	survival	0.02	0.98	survival
55	0	1.207920792	4	126.67	1.1	483.72	288	308	24	0.2	survival	0.004	0.996	survival
57	0	4.276923077	2.393577847	97.72	2.9	457.07	318	43.2	27	0.21	survival	0.008	0.992	survival
54	0	6.1953125	1.93365158	108.9	1.28	480.11	206	36.4	9.4	0.27	survival	0.002	0.998	survival
68	0	4.920634921	1.533406353	109.32	1.5	483.72	226	24	11.3	0.445	survival	0.02	0.98	survival
51	1	6.469879518	3.04029304	44.83	1.5	406.23	240	65.8	37.4	0.16	survival	0.06	0.94	survival
55	1	4.2	2.39412641	141.59	1.11	438.95	241	34.3	11.6	0.445	survival	0.026	0.974	survival
39	0	4.712121212	6.550868486	84.29	3.17	385.52	215	44.9	11	0.11	survival	0.012	0.988	survival
42	0	3.095238095	5.865594101	217.3	0.83	750.87	285	81	13	0.34	survival	0	1	survival
45	1	10.78	1.645819618	133.67	1.06	535.53	258	32	5.7	0.03	survival	0.024	0.976	survival
70	1	19.74285714	5.305441868	45.89	0.9	267.41	321	56.6	28.8	1.29	survival	0.11	0.89	survival
49	1	35.38461538	1.496833621	36.3	1.63	167.73	351	62.9	16.2	0.26	survival	0.162	0.838	survival
60	1	5.924050633	1.591650884	90.28	3.18	764.38	226	22.4	26	0.32	survival	0.042	0.958	survival
43	1	22.45901639	1.534822866	59.64	1.35	293.12	167	16.9	15.7	0.15	survival	0.066	0.934	survival
55	1	19.0754717	2.315421581	110.52	6.09	1176.11	181	76.1	27.2	0.47	survival	0.076	0.924	survival
62	0	7.947368421	1.949317739	106.77	0.94	714.2	308	262	42.9	0.68	survival	0.02	0.98	survival
63	1	1.253012048	6.012749928	141.08	2.89	773.41	245	64.5	31.8	0.2	survival	0.032	0.968	survival
62	1	2.795275591	7.696969697	109.32	1.5	483.72	245	44.9	29.4	0.36	survival	0.018	0.982	survival
80	1	25.17391304	4.199762622	37.57	1.76	296.05	320	90	36.2	0.4	survival	0.138	0.862	survival
63	1	24.11666667	0.949968334	119.65	1.62	528.33	554	24	76.6	19.8	survival	0.168	0.832	survival
60	1	3	4.944444444	173.46	1.07	645.99	452	137	42.4	0.39	survival	0.032	0.968	survival
49	0	3.327868852	1.706603998	109.32	1.5	483.72	243	64.5	14.8	0.14	survival	0.006	0.994	survival
63	1	18.19607843	5.718129835	88.11	0.74	281	317	54	10.8	0.46	survival	0.04	0.96	survival
70	1	17.2	1.281769574	86.16	2.3	566.01	462	59.7	27.2	7.49	survival	0.212	0.788	survival
44	0	4.7	2.801512817	95.41	0.82	263.59	277	62	46.4	0.46	survival	0.072	0.928	survival
66	0	7.21978022	2.438501527	399.32	0.13	714.86	425	74.7	33.7	0.49	survival	0.006	0.994	survival
73	0	7.075	5.47645126	30.72	1.59	272.53	582	228	54.5	0.95	survival	0.178	0.822	survival
33	0	1.196261682	5.334396889	621.02	1.46	1962.77	144	61.4	9.3	0.13	survival	0	1	survival
63	1	4.908045977	3.375232775	155.04	1.92	724.67	253	107.3	25	0.49	survival	0.036	0.964	survival
31	0	1.845679012	3.927653591	622.91	0.44	1233.12	187	63	12.1	0.05	survival	0.004	0.996	survival
55	1	28.1	2.413127413	56.75	0.91	274.1	305	24	14.3	0.61	survival	0.046	0.954	survival
36	0	16.27272727	1.637294594	89.77	0.76	313.76	233	24.2	18	0.22	survival	0.008	0.992	survival
53	0	4.445945946	4.287121256	110.35	2.01	437.61	322	44.7	18.2	0.58	survival	0.022	0.978	survival
82	1	6.795918367	1.723652737	133.83	1.7	739.2	245	21.2	31	1.34	survival	0.056	0.944	survival
57	0	14.05128205	1.161128975	85.51	0.94	292.3	199	24	10.8	1.33	survival	0.01	0.99	survival
64	0	5.358695652	2.145522388	160.67	2.01	840.27	245	87.8	32.9	0.25	survival	0.01	0.99	survival
69	0	7.255319149	1.784764943	37.56	4.12	295.01	355	141.8	78.6	0.43	survival	0.276	0.724	survival
80	1	0.799204771	12.28747313	278.09	1.05	2586.24	451	298	125	0.43	survival	0.1	0.9	survival
74	1	5.802325581	1.106536284	142.89	1.96	725.04	316	52.2	90.8	7.3	survival	0.168	0.832	survival
62	0	17.90243902	1.642957323	32.94	2.96	302	382	41.4	38.1	3.33	survival	0.116	0.884	survival
27	0	1.673202614	5.458047945	422.96	0.93	1040.16	305	167	15	0.16	survival	0	1	survival
68	1	26.74576271	1.297615906	214.89	1.31	862.75	430	26	50.3	0.49	survival	0.122	0.878	survival
45	1	3	3.088235294	80.33	0.91	446.31	356	153.8	27	0.42	survival	0.066	0.934	survival
57	1	12.58227848	4.255548373	109.32	1.5	483.72	376	64.5	33	3.64	survival	0.074	0.926	survival
57	1	2.085365854	6.676437062	202.36	0.85	526.57	183	35.7	9.5	0.18	survival	0.014	0.986	survival
60	1	6.055555556	3.083599817	65.89	1.69	317.26	288	29.1	24	1.82	survival	0.048	0.952	survival
56	1	49.14285714	0.878955299	63.81	0.59	182.86	371	130.6	23.7	0.54	survival	0.198	0.802	survival
53	0	12.63157895	1.756007394	89.44	1.66	682.26	887	1178	240	0.89	survival	0.15	0.85	survival
70	1	8.681818182	3.117913832	70.09	1.5	336.12	295	28.2	23	1.16	survival	0.108	0.892	survival
49	0	4	3.486215058	194.97	1.5	723.04	275	24	11.7	0.08	survival	0	1	survival
39	0	2.057142857	8.272927829	432.59	1.84	1507.78	170	34.6	19	0.26	survival	0	1	survival
49	1	0.08238806	1.422958479	88.18	1.06	281.58	399	71.5	18.3	0.36	survival	0.054	0.946	survival
49	1	5.294117647	2.697128352	109.32	1.59	409.91	173	79.8	18	1.56	survival	0.036	0.964	survival
46	0	8.056818182	2.236965861	109.32	1.5	483.72	282	177	32.2	1.37	survival	0.018	0.982	survival
57	1	6.431372549	2.785667468	37.01	1.8	184.71	121	24	14	1.73	survival	0.064	0.936	survival
50	0	1.958333333	3.629215182	202	1.58	742.82	271	24.4	8.7	1.16	survival	0	1	survival
66	0	2.593984962	2.674657121	189.25	0.95	621.51	162	26	14	0.29	survival	0.004	0.996	survival
42	0	0.876712329	5.974791292	109.32	1.5	483.72	370	272.7	28	0.27	survival	0.016	0.984	survival
48	0	7.932432432	2.677279305	109.32	1.5	483.72	534	130	104	0.5	survival	0.134	0.866	survival
60	0	1.575757576	12.01966855	183.9	1.57	816.18	302	99.5	26	0.29	survival	0.006	0.994	survival
75	0	10.19565217	0.999956524	125.02	1.06	378.46	252	73.3	20.8	0.39	survival	0.038	0.962	survival
72	0	3.2	2.677100494	112.86	1.85	993.07	344	52.5	27.2	2.54	survival	0.054	0.946	survival
55	1	3.5625	2.360317168	141.59	1.11	438.95	241	34.3	11.6	0.445	survival	0.026	0.974	survival
64	0	4.324675325	2.158071749	109.32	1.5	483.72	196	64.5	20	0.18	survival	0.002	0.998	survival
74	1	12.890625	2.590568711	222.97	0.31	401.11	371	141	27.2	0.67	survival	0.146	0.854	survival
62	1	10.75	1.801801802	53.61	2.31	385.16	316	27.6	27.2	0.71	survival	0.132	0.868	survival
68	1	13.37837838	1.348396501	113.56	0.66	269.93	705	162	36	12.3	survival	0.24	0.76	survival
81	0	1.659574468	3.373205742	197.47	0.69	499.8	450	608	68.8	0.2	survival	0.078	0.922	survival
51	0	1.597484277	3.152510112	285.3	1.64	1024.45	260	37.3	15	0.2	survival	0	1	survival
66	0	16.23404255	0.938985895	86.99	2.63	489.43	341	33	27.2	0.52	survival	0.066	0.934	survival
50	0	4	3.091546696	128.55	1.11	426.8	244	83.7	27.2	0.16	survival	0.002	0.998	survival
48	0	3	3.773305712	120.61	0.61	389.88	131	46.3	29.6	0.18	survival	0.006	0.994	survival
65	1	14.63076923	2.714780938	68.48	1.14	358.7	709	87.3	40	0.36	survival	0.14	0.86	survival
53	1	31.16393443	1.521197007	36.52	1.34	345.09	195	24	20.3	0.56	survival	0.066	0.934	survival
60	0	1.616	3.07957625	90.78	2.76	571.35	271	35.2	10.1	0.22	survival	0	1	survival
68	1	8.117647059	1.686976541	118.53	1.74	529.78	233	59	27.2	1.07	survival	0.076	0.924	survival
56	1	4.474576271	5.336951606	194.01	0.41	474.7	272	174.4	27.2	0.09	survival	0.046	0.954	survival
55	1	2.652777778	2.033898305	93.29	1.01	361.53	441	116	29.1	2.09	survival	0.124	0.876	survival
51	1	5.466666667	1.904761905	146.88	0.66	418.7	206	35.3	29.5	0.5	survival	0.042	0.958	survival
53	1	11.2967033	1.683626272	120.89	0.98	662.22	597	100.7	38	1.56	survival	0.078	0.922	survival
