# Supplementary material for: A descriptive study of random forest algorithm for predicting COVID-19 patients outcome
Source: PeerJ. 2020 Sep 9;8:e9945. doi: 10.7717/peerj.9945 (PMC7486830; doi:10.7717/peerj.9945)
Supplement: Supplemental Information 7 — The clinical variables were the best subset after the RFE selection. [file peerj-08-9945-s007.csv]

age	dyspnea	NLR	LMR	CD8	Th.Ts	CD45	LDH	CK	Myo	D.Dimer	class	death	survival	predclass
62	1	35.57142857	0.673076923	25.38	2.17	126.81	337	18	20	0.5	death	0.956	0.044	death
70	1	8.1875	3.293807642	109.32	1.5	483.72	566	380	55.8	0.46	death	0.978	0.022	death
72	1	18.5	0.748669033	45.47	2.51	293.17	344	50.4	22.6	0.22	death	0.898	0.102	death
53	0	3.27027027	3.915343915	59.73	4.8	636.17	827	98	70	17.8	death	0.978	0.022	death
77	1	8.626666667	1.655190678	31.16	2.01	131.6	709	153.4	354	0.63	death	1	0	death
71	1	23.96226415	1.069928941	64.08	3.62	653.26	573	64.5	47.5	5.14	death	0.994	0.006	death
80	1	5.466666667	1.710311277	59.27	1.15	360.08	342	411	189	0.95	death	0.998	0.002	death
77	1	8.626666667	1.655190678	31.16	2.01	131.6	709	153.4	354	0.63	death	1	0	death
69	1	3.851851852	2.155172414	73.76	0.98	381.75	659	114.3	273	2.59	death	1	0	death
68	1	4.380952381	2.252574371	115.5	2.09	477.15	338	148.8	55	0.39	death	0.992	0.008	death
68	1	4.380952381	2.252574371	115.5	2.09	477.15	338	148.8	55	0.39	death	0.992	0.008	death
71	1	23.96226415	1.069928941	64.08	3.62	653.26	573	64.5	47.5	5.14	death	0.994	0.006	death
53	0	3.27027027	3.915343915	59.73	4.8	636.17	827	98	70	17.8	death	0.978	0.022	death
69	1	3.851851852	2.155172414	73.76	0.98	381.75	659	114.3	273	2.59	death	1	0	death
68	1	10.78947368	3.0507386	104.27	0.44	321.51	488	152.7	48.9	9.79	death	0.982	0.018	death
76	1	19.1875	1.157993776	11.49	2.09	67.12	483	115	28	0.62	death	0.99	0.01	death
72	1	18.5	0.748669033	45.47	2.51	293.17	344	50.4	22.6	0.22	death	0.898	0.102	death
70	1	8.1875	3.293807642	109.32	1.5	483.72	566	380	55.8	0.46	death	0.978	0.022	death
71	1	8.518248175	0.015577387	54.08	4.57	805.93	719	63.2	103	6.41	death	0.978	0.022	death
76	1	19.1875	1.157993776	11.49	2.09	67.12	483	115	28	0.62	death	0.99	0.01	death
49	1	7.26	10.82251082	109.32	1.5	483.72	186	24	34.2	0.16	survival	0.024	0.976	survival
78	0	2.536	4.423213022	246.65	2.01	1360.22	225	27	31.9	0.34	survival	0.038	0.962	survival
38	0	28.22641509	1.03386392	110.7	0.99	423.16	353	132	18.2	0.13	survival	0.114	0.886	survival
57	1	3.831683168	1.762529666	262.88	1.05	805.9	351	38	30	0.56	survival	0.07	0.93	survival
66	0	1.931372549	8.186195827	136.72	3.75	2013.83	278	68	22.6	0.27	survival	0.024	0.976	survival
66	1	14.74576271	3.105263158	83.93	1.02	384.49	241	141.3	26.2	0.09	survival	0.086	0.914	survival
67	1	5.233333333	5.940594059	38.63	3.63	419.72	247	179.7	32.3	0.12	survival	0.204	0.796	survival
60	1	7.852272727	2.450980392	153.34	1.54	561.37	492	64.5	132	0.24	survival	0.204	0.796	survival
54	1	1.746031746	3.58524926	3.3721	0.35	724	327	64.5	22.2	0.7	survival	0.176	0.824	survival
53	0	2.464454976	5.228984933	533.98	1.03	1899.53	196	67.8	21.1	0.11	survival	0	1	survival
57	0	10.45945946	2.037108407	103.8	1.34	536	367	45.1	12.3	0.12	survival	0.028	0.972	survival
58	1	3.297619048	5.713119771	103.43	1.79	644.22	398	113.8	17.7	0.4	survival	0.112	0.888	survival
80	1	9.049180328	2.262275627	134.53	0.68	556.6	186	28.3	35.5	0.84	survival	0.1	0.9	survival
67	1	2.285714286	4.145936982	73.67	3.26	609.26	426	158.1	30	0.05	survival	0.202	0.798	survival
62	1	11.48571429	0.818435852	41.17	2.02	351.43	294	85.9	25	0.24	survival	0.262	0.738	survival
51	1	1.397959184	3.469272161	266.95	2.08	1272.13	245	55.5	16.3	0.27	survival	0.046	0.954	survival
84	0	8.825396825	2.382302893	313.06	1.23	968.9	403	94.1	26.9	6.86	survival	0.094	0.906	survival
76	0	10.21538462	1.259397039	61.42	1.43	249.05	341	48	27.8	14.92	survival	0.332	0.668	survival
56	0	3.123809524	2.293077091	143.05	1.77	581.04	450	139.1	33.1	0.08	survival	0.024	0.976	survival
70	1	9.45	1.85528757	117	1.59	583	231	76.8	29	0.55	survival	0.144	0.856	survival
