# Supplementary material for: A descriptive study of random forest algorithm for predicting COVID-19 patients outcome
Source: PeerJ. 2020 Sep 9;8:e9945. doi: 10.7717/peerj.9945 (PMC7486830; doi:10.7717/peerj.9945)
Supplement: Supplemental Information 8 [file peerj-08-9945-s008.csv]

ROC analysis
variables	value	sensitivity	1 - specifity	Youden Index	the largest Youden Index	threshold
LDH	120	1	1	0	0.598	327.5
	126	1	0.989	0.011
	137.5	1	0.979	0.021
	153	1	0.968	0.032
	164.5	1	0.957	0.043
	168.5	1	0.947	0.053
	170.5	1	0.936	0.064
	172	1	0.926	0.074
	178	1	0.915	0.085
	184.5	1	0.904	0.096
	186.5	1	0.883	0.117
	191	1	0.872	0.128
	195.5	1	0.862	0.138
	197.5	1	0.84	0.16
	202.5	1	0.83	0.17
	210.5	1	0.809	0.191
	220	1	0.798	0.202
	225.5	1	0.777	0.223
	228.5	1	0.755	0.245
	232	1	0.745	0.255
	236.5	1	0.734	0.266
	240.5	1	0.723	0.277
	242	1	0.691	0.309
	244	1	0.681	0.319
	246	1	0.628	0.372
	250	1	0.617	0.383
	255.5	1	0.606	0.394
	259	1	0.596	0.404
	265.5	1	0.585	0.415
	273	1	0.564	0.436
	276	1	0.553	0.447
	277.5	1	0.543	0.457
	280	1	0.532	0.468
	283.5	1	0.521	0.479
	285.5	1	0.511	0.489
	287	0.938	0.511	0.427
	291	0.938	0.489	0.449
	294.5	0.938	0.479	0.459
	297.5	0.938	0.468	0.47
	301	0.938	0.457	0.481
	303.5	0.938	0.447	0.491
	306.5	0.938	0.426	0.512
	312	0.938	0.415	0.523
	316.5	0.938	0.404	0.534
	317.5	0.938	0.394	0.544
	319	0.938	0.383	0.555
	320.5	0.938	0.372	0.566
	321.5	0.938	0.362	0.576
	324.5	0.938	0.351	0.587
	327.5	0.938	0.34	0.598
	332.5	0.875	0.34	0.535
	337.5	0.75	0.34	0.41
	339.5	0.688	0.34	0.348
	341.5	0.688	0.33	0.358
	343	0.625	0.33	0.295
	347.5	0.563	0.33	0.233
	352	0.563	0.309	0.254
	354	0.563	0.298	0.265
	355.5	0.563	0.287	0.276
	361.5	0.563	0.277	0.286
	368.5	0.563	0.266	0.297
	370.5	0.563	0.255	0.308
	373	0.563	0.245	0.318
	375.5	0.5	0.245	0.255
	379	0.5	0.234	0.266
	384	0.5	0.223	0.277
	392	0.5	0.213	0.287
	398.5	0.5	0.202	0.298
	401	0.5	0.191	0.309
	414	0.5	0.181	0.319
	425.5	0.5	0.17	0.33
	428	0.5	0.16	0.34
	435.5	0.5	0.149	0.351
	445.5	0.5	0.138	0.362
	450.5	0.5	0.117	0.383
	451.5	0.5	0.106	0.394
	457	0.5	0.096	0.404
	472.5	0.5	0.085	0.415
	485.5	0.438	0.085	0.353
	490	0.375	0.085	0.29
	513	0.375	0.074	0.301
	544	0.375	0.064	0.311
	560	0.375	0.053	0.322
	569.5	0.313	0.053	0.26
	577.5	0.25	0.053	0.197
	589.5	0.25	0.043	0.207
	628	0.25	0.032	0.218
	682	0.188	0.032	0.156
	707	0.188	0.021	0.167
	714	0.125	0.011	0.114
	773	0.063	0.011	0.052
	857	0	0.011	-0.011
	888	0	0	0
Myo	4.7	1	1	0	0.707	46.95
	7.2	1	0.989	0.011
	9	1	0.979	0.021
	9.35	1	0.968	0.032
	9.45	1	0.957	0.043
	9.8	1	0.947	0.053
	10.45	1	0.936	0.064
	10.9	1	0.915	0.085
	11.15	1	0.904	0.096
	11.45	1	0.894	0.106
	11.65	1	0.872	0.128
	11.9	1	0.862	0.138
	12.2	1	0.851	0.149
	12.65	1	0.84	0.16
	13.5	1	0.83	0.17
	14.15	1	0.809	0.191
	14.55	1	0.798	0.202
	14.9	1	0.787	0.213
	15.35	1	0.766	0.234
	15.95	1	0.755	0.245
	16.25	1	0.745	0.255
	17	1	0.734	0.266
	17.85	1	0.723	0.277
	18.1	1	0.702	0.298
	18.25	1	0.681	0.319
	18.65	1	0.67	0.33
	19.5	1	0.66	0.34
	20.15	0.938	0.638	0.3
	20.55	0.938	0.628	0.31
	20.95	0.938	0.617	0.321
	21.55	0.938	0.606	0.332
	22.1	0.938	0.596	0.342
	22.4	0.938	0.585	0.353
	22.8	0.875	0.574	0.301
	23.35	0.875	0.564	0.311
	23.85	0.875	0.553	0.322
	24.5	0.875	0.521	0.354
	25.5	0.875	0.5	0.375
	26.1	0.875	0.489	0.386
	26.55	0.875	0.479	0.396
	26.95	0.875	0.468	0.407
	27.1	0.875	0.447	0.428
	27.5	0.875	0.436	0.439
	27.9	0.875	0.426	0.449
	28.4	0.813	0.415	0.398
	28.9	0.813	0.404	0.409
	29.05	0.813	0.394	0.419
	29.25	0.813	0.383	0.43
	29.45	0.813	0.372	0.441
	29.55	0.813	0.362	0.451
	29.8	0.813	0.351	0.462
	30.5	0.813	0.33	0.483
	31.4	0.813	0.319	0.494
	31.85	0.813	0.309	0.504
	32.05	0.813	0.298	0.515
	32.25	0.813	0.287	0.526
	32.6	0.813	0.277	0.536
	32.95	0.813	0.266	0.547
	33.05	0.813	0.255	0.558
	33.4	0.813	0.245	0.568
	33.95	0.813	0.234	0.579
	34.6	0.813	0.223	0.59
	35.25	0.813	0.213	0.6
	35.75	0.813	0.202	0.611
	36.1	0.813	0.191	0.622
	36.8	0.813	0.181	0.632
	37.7	0.813	0.17	0.643
	38.05	0.813	0.16	0.653
	39.05	0.813	0.149	0.664
	41.2	0.813	0.138	0.675
	42.65	0.813	0.128	0.685
	44.65	0.813	0.117	0.696
	46.95	0.813	0.106	0.707
	48.2	0.75	0.106	0.644
	49.6	0.688	0.106	0.582
	52.4	0.688	0.096	0.592
	54.75	0.688	0.085	0.603
	55.4	0.625	0.085	0.54
	62.3	0.563	0.085	0.478
	69.4	0.563	0.074	0.489
	73.3	0.5	0.074	0.426
	77.6	0.5	0.064	0.436
	80.8	0.5	0.053	0.447
	86.9	0.438	0.053	0.385
	95.4	0.438	0.043	0.395
	101.5	0.375	0.043	0.332
	103.5	0.313	0.043	0.27
	106.6	0.313	0.032	0.281
	117.1	0.25	0.032	0.218
	128.5	0.25	0.021	0.229
	160.5	0.25	0.011	0.239
	190	0.188	0.011	0.177
	215.5	0.125	0.011	0.114
	256.5	0.125	0	0.125
	313.5	0.063	0	0.063
	355	0	0	0
