# Supplementary material for: A descriptive study of random forest algorithm for predicting COVID-19 patients outcome
Source: PeerJ. 2020 Sep 9;8:e9945. doi: 10.7717/peerj.9945 (PMC7486830; doi:10.7717/peerj.9945)
Supplement: Supplemental Information 10 [file peerj-08-9945-s010.r]

library(randomForest)
library(corrplot)

rawdata <- read.csv("rawdata.csv")
rawdata$CD4 <- as.numeric(rawdata$CD4) 
rawdata1 <- as.data.frame(na.roughfix(rawdata))
rawdata1 <- rawdata1[,1:ncol(rawdata1)-1]
matrix <- cor(rawdata1,method = "spearman")
pdf("cor.heatmap.pdf", width = 8, height = 8)
corrplot(matrix, method = "color", type = "full", tl.col = "black",
         addCoef.col = "black", number.cex = 0.5)
dev.off()
